# Supplementary material for: The causal effects of genetically determined immune cells on gynecologic malignancies: a Mendelian randomization study
Source: Front Oncol. 2024 Apr 30;14:1371309. doi: 10.3389/fonc.2024.1371309 (PMC11091348; doi:10.3389/fonc.2024.1371309)
Supplement: Supplementary file 1 [file DataSheet_1.zip]

Archive with 26 entries (25 files):
- Supplementary Material/
- __MACOSX/._Supplementary Material
- Supplementary Material/FS8.tif
- __MACOSX/Supplementary Material/._FS8.tif
- Supplementary Material/Supplementary_Figure.docx
- __MACOSX/Supplementary Material/._Supplementary_Figure.docx
- Supplementary Material/Supplementary Figure Legend.docx
- __MACOSX/Supplementary Material/._Supplementary Figure Legend.docx
- Supplementary Material/FS1.tif
- __MACOSX/Supplementary Material/._FS1.tif
- Supplementary Material/FS3.tif
- __MACOSX/Supplementary Material/._FS3.tif
- Supplementary Material/Supplementary Table.xlsx
- __MACOSX/Supplementary Material/._Supplementary Table.xlsx
- Supplementary Material/FS2.tif
- __MACOSX/Supplementary Material/._FS2.tif
- Supplementary Material/FS6.tif
- __MACOSX/Supplementary Material/._FS6.tif
- Supplementary Material/~$pplementary_Figure.docx
- __MACOSX/Supplementary Material/._~$pplementary_Figure.docx
- Supplementary Material/FS7.tif
- __MACOSX/Supplementary Material/._FS7.tif
- Supplementary Material/FS5.tif
- __MACOSX/Supplementary Material/._FS5.tif
- Supplementary Material/FS4.tif
- __MACOSX/Supplementary Material/._FS4.tif
