# Supplementary material for: The causal effects of genetically determined immune cells on gynecologic malignancies: a Mendelian randomization study
Source: Front Oncol. 2024 Apr 30;14:1371309. doi: 10.3389/fonc.2024.1371309 (PMC11091348; doi:10.3389/fonc.2024.1371309)
Supplement: Supplementary file 1 [file DataSheet_1.zip › Supplementary Material/Supplementary Table.xlsx]

## Sheet: Supplementary Table 1
Supplementary Table 1.The characterization of immunophenotypes.
Trait type	Panel	Statistical trait name	Trait	GWAS Catalog Accession Number
Relative count	B cell	BC_Trait1	IgD+ %B cell	GCST90001391
Absolute count	B cell	BC_Trait10	IgD+ CD38br AC	GCST90001392
Relative count	B cell	BC_Trait11	IgD+ CD38dim %B cell	GCST90001393
Absolute count	B cell	BC_Trait12	IgD+ CD38dim AC	GCST90001394
Relative count	B cell	BC_Trait13	IgD+ CD38- %B cell	GCST90001395
Absolute count	B cell	BC_Trait14	IgD+ CD38- AC	GCST90001396
Relative count	B cell	BC_Trait17	Unsw mem %B cell	GCST90001397
Absolute count	B cell	BC_Trait18	Unsw mem AC	GCST90001398
Relative count	B cell	BC_Trait19	IgD- CD27- %B cell	GCST90001399
Absolute count	B cell	BC_Trait2	IgD+ AC	GCST90001400
Absolute count	B cell	BC_Trait20	IgD- CD27- AC	GCST90001401
Relative count	B cell	BC_Trait21	Sw mem %B cell	GCST90001402
Absolute count	B cell	BC_Trait22	Sw mem AC	GCST90001403
Relative count	B cell	BC_Trait23	PB/PC %B cell	GCST90001404
Absolute count	B cell	BC_Trait24	PB/PC AC	GCST90001405
Relative count	B cell	BC_Trait25	Memory B cell %B cell	GCST90001406
Absolute count	B cell	BC_Trait26	Memory B cell AC	GCST90001407
Relative count	B cell	BC_Trait27	Naive-mature B cell %B cell	GCST90001408
Absolute count	B cell	BC_Trait28	Naive-mature B cell AC	GCST90001409
Relative count	B cell	BC_Trait3	IgD- CD38br %B cell	GCST90001410
Relative count	B cell	BC_Trait31	IgD+ CD24+ %B cell	GCST90001411
Absolute count	B cell	BC_Trait32	IgD+ CD24+ AC	GCST90001412
Relative count	B cell	BC_Trait33	IgD- CD24- %B cell	GCST90001413
Absolute count	B cell	BC_Trait34	IgD- CD24- AC	GCST90001414
Relative count	B cell	BC_Trait35	IgD+ CD24- %B cell	GCST90001415
Absolute count	B cell	BC_Trait36	IgD+ CD24- AC	GCST90001416
Relative count	B cell	BC_Trait37	CD24+ CD27+ %B cell	GCST90001417
Absolute count	B cell	BC_Trait38	CD24+ CD27+ AC	GCST90001418
Relative count	B cell	BC_Trait39	CD20- %B cell	GCST90001419
Absolute count	B cell	BC_Trait4	IgD- CD38br AC	GCST90001420
Absolute count	B cell	BC_Trait40	CD20- AC	GCST90001421
Relative count	B cell	BC_Trait43	CD20- CD38- %B cell	GCST90001422
Absolute count	B cell	BC_Trait44	CD20- CD38- AC	GCST90001423
Relative count	B cell	BC_Trait46	IgD+ %Lymphocyte	GCST90001424
Relative count	B cell	BC_Trait47	IgD- CD38br %lymphocyte	GCST90001425
Relative count	B cell	BC_Trait48	IgD- CD38dim %lymphocyte	GCST90001426
Relative count	B cell	BC_Trait49	IgD- CD38- %lymphocyte	GCST90001427
Relative count	B cell	BC_Trait5	IgD- CD38dim %B cell	GCST90001428
Relative count	B cell	BC_Trait50	IgD+ CD38br %lymphocyte	GCST90001429
Relative count	B cell	BC_Trait51	IgD+ CD38dim %lymphocyte	GCST90001430
Relative count	B cell	BC_Trait52	IgD+ CD38- %lymphocyte	GCST90001431
Relative count	B cell	BC_Trait54	Unsw Mem %lymphocyte	GCST90001432
Relative count	B cell	BC_Trait55	IgD- CD27- %lymphocyte	GCST90001433
Relative count	B cell	BC_Trait56	Sw mem %lymphocyte	GCST90001434
Relative count	B cell	BC_Trait57	PB/PC %lymphocyte	GCST90001435
Relative count	B cell	BC_Trait58	Memory B cell %lymphocyte	GCST90001436
Relative count	B cell	BC_Trait59	Naive-mature B cell %lymphocyte	GCST90001437
Absolute count	B cell	BC_Trait6	IgD- CD38dim AC	GCST90001438
Relative count	B cell	BC_Trait61	IgD+ CD24+ %lymphocyte	GCST90001439
Relative count	B cell	BC_Trait62	IgD- CD24- %lymphocyte	GCST90001440
Relative count	B cell	BC_Trait63	IgD+ CD24- %lymphocyte	GCST90001441
Relative count	B cell	BC_Trait64	CD24+ CD27+ %lymphocyte	GCST90001442
Relative count	B cell	BC_Trait65	CD20- %lymphocyte	GCST90001443
Relative count	B cell	BC_Trait67	CD20- CD38- %lymphocyte	GCST90001444
Relative count	B cell	BC_Trait7	IgD- CD38- %B cell	GCST90001445
Absolute count	B cell	BC_Trait8	IgD- CD38- AC	GCST90001446
Relative count	B cell	BC_Trait9	IgD+ CD38br %B cell	GCST90001447
Absolute count	cDC	DC_Trait524	CD11c+ monocyte AC	GCST90001448
Relative count	cDC	DC_Trait525	CD11c+ monocyte %monocyte	GCST90001449
Absolute count	cDC	DC_Trait526	CD62L- monocyte AC	GCST90001450
Relative count	cDC	DC_Trait527	CD62L- monocyte %monocyte	GCST90001451
Absolute count	cDC	DC_Trait530	CD11c+ CD62L- monocyte AC	GCST90001452
Relative count	cDC	DC_Trait531	CD11c+ CD62L- monocyte %monocyte	GCST90001453
Absolute count	cDC	DC_Trait532	CD62L- HLA DR++ monocyte AC	GCST90001454
Relative count	cDC	DC_Trait533	CD62L- HLA DR++ monocyte %monocyte	GCST90001455
Absolute count	cDC	DC_Trait534	CD11c+ HLA DR++ monocyte AC	GCST90001456
Relative count	cDC	DC_Trait535	CD11c+ HLA DR++ monocyte %monocyte	GCST90001457
Absolute count	cDC	f_DC_Trait502	Myeloid DC AC	GCST90001458
Relative count	cDC	f_DC_Trait503	Myeloid DC %DC	GCST90001459
Absolute count	cDC	f_DC_Trait504	Plasmacytoid DC AC	GCST90001460
Absolute count	cDC	f_DC_Trait505	DC AC	GCST90001461
Absolute count	cDC	f_DC_Trait508	CD62L- DC AC	GCST90001462
Relative count	cDC	f_DC_Trait509	CD62L- DC %DC	GCST90001463
Absolute count	cDC	f_DC_Trait512	CD86+ myeloid DC AC	GCST90001464
Relative count	cDC	f_DC_Trait513	CD86+ myeloid DC %DC	GCST90001465
Absolute count	cDC	f_DC_Trait514	CD86+ plasmacytoid DC AC	GCST90001466
Relative count	cDC	f_DC_Trait515	CD86+ plasmacytoid DC %DC	GCST90001467
Absolute count	cDC	f_DC_Trait516	CD62L- myeloid DC AC	GCST90001468
Relative count	cDC	f_DC_Trait517	CD62L- myeloid DC %DC	GCST90001469
Absolute count	cDC	f_DC_Trait518	CD62L- plasmacytoid DC AC	GCST90001470
Relative count	cDC	f_DC_Trait519	CD62L- plasmacytoid DC %DC	GCST90001471
Absolute count	cDC	f_DC_Trait520	CD62L- CD86+ myeloid DC AC	GCST90001472
Relative count	cDC	f_DC_Trait521	CD62L- CD86+ myeloid DC %DC	GCST90001473
Relative count	cDC	f_DC_Trait522	Plasmacytoid DC %DC	GCST90001474
Relative count	TBNK	f_MONO_Trait503	HLA DR++ monocyte %monocyte	GCST90001475
Relative count	TBNK	f_MONO_Trait504	HLA DR++ monocyte %leukocyte	GCST90001476
Absolute count	TBNK	f_MONO_Trait505	HLA DR++ monocyte AC	GCST90001477
Relative count	Treg	f_Treg_Trait501	CD4 Treg %CD4	GCST90001478
Relative count	Treg	f_Treg_Trait502	CD4 Treg %T cell	GCST90001479
Absolute count	Treg	f_Treg_Trait503	Resting Treg AC	GCST90001480
Relative count	Treg	f_Treg_Trait504	Resting Treg % CD4 Treg	GCST90001481
Relative count	Treg	f_Treg_Trait505	Resting Treg %CD4	GCST90001482
Absolute count	Treg	f_Treg_Trait506	CD39+ resting Treg AC	GCST90001483
Relative count	Treg	f_Treg_Trait507	CD39+ resting Treg %resting Treg	GCST90001484
Relative count	Treg	f_Treg_Trait508	CD39+ resting Treg % CD4 Treg	GCST90001485
Absolute count	Treg	f_Treg_Trait509	Activated Treg AC	GCST90001486
Relative count	Treg	f_Treg_Trait510	Activated Treg %CD4 Treg	GCST90001487
Relative count	Treg	f_Treg_Trait511	Activated Treg %CD4	GCST90001488
Absolute count	Treg	f_Treg_Trait512	CD39+ activated Treg AC	GCST90001489
Relative count	Treg	f_Treg_Trait513	CD39+ activated Treg %activated Treg	GCST90001490
Relative count	Treg	f_Treg_Trait514	CD39+ activated Treg %CD4 Treg	GCST90001491
Absolute count	Treg	f_Treg_Trait515	Secreting Treg AC	GCST90001492
Relative count	Treg	f_Treg_Trait516	Secreting Treg % CD4 Treg	GCST90001493
Relative count	Treg	f_Treg_Trait517	Secreting Treg %CD4	GCST90001494
Absolute count	Treg	f_Treg_Trait518	CD39+ secreting Treg AC	GCST90001495
Relative count	Treg	f_Treg_Trait519	CD39+ secreting Treg %secreting Treg	GCST90001496
Relative count	Treg	f_Treg_Trait520	CD39+ secreting Treg %CD4 Treg	GCST90001497
Absolute count	Treg	f_Treg_Trait521	Activated & resting Treg AC	GCST90001498
Relative count	Treg	f_Treg_Trait522	Activated & resting Treg % CD4 Treg	GCST90001499
Relative count	Treg	f_Treg_Trait523	Activated & resting Treg %CD4+	GCST90001500
Absolute count	Treg	f_Treg_Trait527	Activated & secreting Treg AC	GCST90001501
Relative count	Treg	f_Treg_Trait528	Activated & secreting Treg %CD4 Treg	GCST90001502
Relative count	Treg	f_Treg_Trait529	Activated & secreting Treg %CD4+	GCST90001503
Absolute count	Treg	f_Treg_Trait533	CD25hi AC	GCST90001504
Relative count	Treg	f_Treg_Trait534	CD25hi %CD4+	GCST90001505
Relative count	Treg	f_Treg_Trait535	CD25hi %T cell	GCST90001506
Absolute count	Treg	f_Treg_Trait536	CD25hi CD45RA+ CD4 not Treg AC	GCST90001507
Relative count	Treg	f_Treg_Trait537	CD25hi CD45RA+ CD4 not Treg %CD4+	GCST90001508
Relative count	Treg	f_Treg_Trait538	CD25hi CD45RA+ CD4 not Treg %T cell	GCST90001509
Absolute count	Treg	f_Treg_Trait539	CD25hi CD45RA- CD4 not Treg AC	GCST90001510
Relative count	Treg	f_Treg_Trait540	CD25hi CD45RA- CD4 not Treg %CD4+	GCST90001511
Relative count	Treg	f_Treg_Trait541	CD25hi CD45RA- CD4 not Treg %T cell	GCST90001512
Absolute count	Treg	f_Treg_Trait542	CD4 Treg AC	GCST90001513
Absolute count	Myeloid cell	MDSC_Trait1	HSC AC	GCST90001514
Absolute count	Myeloid cell	MDSC_Trait10	Im MDSC AC	GCST90001515
Relative count	Myeloid cell	MDSC_Trait11	Im MDSC %CD33dim HLA DR- CD66b-	GCST90001516
Absolute count	Myeloid cell	MDSC_Trait12	CD33br HLA DR+ AC	GCST90001517
Absolute count	Myeloid cell	MDSC_Trait13	CD33br HLA DR+ CD14- AC	GCST90001518
Relative count	Myeloid cell	MDSC_Trait14	CD33br HLA DR+ CD14- %CD33br HLA DR+	GCST90001519
Absolute count	Myeloid cell	MDSC_Trait15	CD33br HLA DR+ CD14dim AC	GCST90001520
Relative count	Myeloid cell	MDSC_Trait16	CD33br HLA DR+ CD14dim %CD33br HLA DR+	GCST90001521
Absolute count	Myeloid cell	MDSC_Trait22	CD33- HLA DR- AC	GCST90001522
Absolute count	Myeloid cell	MDSC_Trait23	CD33- HLA DR+ AC	GCST90001523
Absolute count	Myeloid cell	MDSC_Trait24	Gr MDSC AC	GCST90001524
Absolute count	Myeloid cell	MDSC_Trait25	CD33dim HLA DR+ CD11b+ AC	GCST90001525
Relative count	Myeloid cell	MDSC_Trait26	CD33dim HLA DR+ CD11b+ %CD33dim HLA DR+	GCST90001526
Absolute count	Myeloid cell	MDSC_Trait27	CD33dim HLA DR+ CD11b- AC	GCST90001527
Relative count	Myeloid cell	MDSC_Trait28	CD33dim HLA DR+ CD11b- %CD33dim HLA DR+	GCST90001528
Absolute count	Myeloid cell	MDSC_Trait3	CD66b++ myeloid cell AC	GCST90001529
Absolute count	Myeloid cell	MDSC_Trait4	Mo MDSC AC	GCST90001530
Absolute count	Myeloid cell	MDSC_Trait5	CD33dim HLA DR- AC	GCST90001531
Absolute count	Myeloid cell	MDSC_Trait8	Basophil AC	GCST90001532
Relative count	Myeloid cell	MDSC_Trait9	Basophil %CD33dim HLA DR- CD66b-	GCST90001533
Absolute count	Maturation stages of T cell	MT_ry_Trait514	CD45RA- CD4+ AC	GCST90001534
Relative count	Maturation stages of T cell	MT_ry_Trait515	CD45RA- CD4+ %CD4+	GCST90001535
Relative count	Maturation stages of T cell	MT_ry_Trait516	CD45RA- CD4+ %T cell	GCST90001536
Absolute count	Maturation stages of T cell	MT_Trait503	CM CD4+ AC	GCST90001537
Relative count	Maturation stages of T cell	MT_Trait504	CM CD4+ %CD4+	GCST90001538
Relative count	Maturation stages of T cell	MT_Trait505	CM CD4+ %T cell	GCST90001539
Absolute count	Maturation stages of T cell	MT_Trait506	Naive CD4+ AC	GCST90001540
Relative count	Maturation stages of T cell	MT_Trait507	Naive CD4+ %CD4+	GCST90001541
Absolute count	Maturation stages of T cell	MT_Trait508	EM CD4+ AC	GCST90001542
Relative count	Maturation stages of T cell	MT_Trait509	EM CD4+ %CD4+	GCST90001543
Relative count	Maturation stages of T cell	MT_Trait510	EM CD4+ %T cell	GCST90001544
Absolute count	Maturation stages of T cell	MT_Trait511	TD CD4+ AC	GCST90001545
Relative count	Maturation stages of T cell	MT_Trait512	TD CD4+ %CD4+	GCST90001546
Relative count	Maturation stages of T cell	MT_Trait513	TD CD4+ %T cell	GCST90001547
Absolute count	Maturation stages of T cell	MT_Trait522	CM CD8br AC	GCST90001548
Relative count	Maturation stages of T cell	MT_Trait523	CM CD8br %CD8br	GCST90001549
Relative count	Maturation stages of T cell	MT_Trait524	CM CD8br %T cell	GCST90001550
Absolute count	Maturation stages of T cell	MT_Trait525	Naive CD8br AC	GCST90001551
Relative count	Maturation stages of T cell	MT_Trait526	Naive CD8br %CD8br	GCST90001552
Relative count	Maturation stages of T cell	MT_Trait527	Naive CD8br %T cell	GCST90001553
Absolute count	Maturation stages of T cell	MT_Trait528	EM CD8br AC	GCST90001554
Relative count	Maturation stages of T cell	MT_Trait529	EM CD8br %CD8br	GCST90001555
Relative count	Maturation stages of T cell	MT_Trait530	EM CD8br %T cell	GCST90001556
Absolute count	Maturation stages of T cell	MT_Trait531	TD CD8br AC	GCST90001557
Relative count	Maturation stages of T cell	MT_Trait532	TD CD8br %CD8br	GCST90001558
Relative count	Maturation stages of T cell	MT_Trait533	TD CD8br %T cell	GCST90001559
Absolute count	Maturation stages of T cell	MT_Trait537	CD45RA+ CD8br AC	GCST90001560
Relative count	Maturation stages of T cell	MT_Trait538	CD45RA+ CD8br %CD8br	GCST90001561
Relative count	Maturation stages of T cell	MT_Trait539	CD45RA+ CD8br %T cell	GCST90001562
Absolute count	Maturation stages of T cell	MT_Trait542	CM DN (CD4-CD8-) AC	GCST90001563
Relative count	Maturation stages of T cell	MT_Trait543	CM DN (CD4-CD8-) %DN	GCST90001564
Relative count	Maturation stages of T cell	MT_Trait544	CM DN (CD4-CD8-) %T cell	GCST90001565
Absolute count	Maturation stages of T cell	MT_Trait545	Naive DN (CD4-CD8-) AC	GCST90001566
Relative count	Maturation stages of T cell	MT_Trait546	Naive DN (CD4-CD8-) %DN	GCST90001567
Relative count	Maturation stages of T cell	MT_Trait547	Naive DN (CD4-CD8-) %T cell	GCST90001568
Absolute count	Maturation stages of T cell	MT_Trait548	EM DN (CD4-CD8-) AC	GCST90001569
Relative count	Maturation stages of T cell	MT_Trait549	EM DN (CD4-CD8-) %DN	GCST90001570
Relative count	Maturation stages of T cell	MT_Trait550	EM DN (CD4-CD8-) %T cell	GCST90001571
Absolute count	Maturation stages of T cell	MT_Trait551	TD DN (CD4-CD8-) AC	GCST90001572
Relative count	Maturation stages of T cell	MT_Trait552	TD DN (CD4-CD8-) %DN	GCST90001573
Relative count	Maturation stages of T cell	MT_Trait553	TD DN (CD4-CD8-) %T cell	GCST90001574
Relative count	Maturation stages of T cell	MT_Trait560	Naive CD4+ %T cell	GCST90001575
Relative count	B cell	N_BC_Trait3	Transitional %B cell	GCST90001576
Absolute count	B cell	N_BC_Trait4	Transitional AC	GCST90001577
Relative count	B cell	N_BC_Trait6	Transitional %lymphocyte	GCST90001578
Absolute count	Monocyte	N_MONO_Trait501	CD14- CD16+ monocyte AC	GCST90001579
Absolute count	Monocyte	N_MONO_Trait503	CD14+ CD16+ monocyte AC	GCST90001580
Absolute count	Monocyte	N_MONO_Trait505	CD14- CD16- AC	GCST90001581
Absolute count	Monocyte	N_MONO_Trait507	CD14+ CD16- monocyte AC	GCST90001582
Absolute count	Monocyte	N_MONO_Trait513	Monocyte AC	GCST90001583
Relative count	Monocyte	N_MONO_Trait514	CD14- CD16+ monocyte %monocyte	GCST90001584
Relative count	Monocyte	N_MONO_Trait515	CD14+ CD16+ monocyte %monocyte	GCST90001585
Relative count	Monocyte	N_MONO_Trait516	CD14+ CD16- monocyte %monocyte	GCST90001586
Relative count	Monocyte	N_MONO_Trait517	CD16+ monocyte %monocyte	GCST90001587
Relative count	TBNK	RATIO_CD3_B	T/B	GCST90001588
Relative count	TBNK	RATIO_CD4_CD8B	CD4/CD8br	GCST90001589
Absolute count	TBNK	TB_ry_Trait512	CD4+ AC	GCST90001590
Relative count	TBNK	TB_ry_Trait513	CD4+ %T cell	GCST90001591
Absolute count	TBNK	TB_ry_Trait515	CD8br AC	GCST90001592
Relative count	TBNK	TB_ry_Trait516	CD8br %T cell	GCST90001593
Absolute count	TBNK	TB_ry_Trait518	DP (CD4+CD8+) AC	GCST90001594
Relative count	TBNK	TB_ry_Trait519	DP (CD4+CD8+) %T cell	GCST90001595
Absolute count	TBNK	TB_ry_Trait524	CD8dim AC	GCST90001596
Relative count	TBNK	TB_ry_Trait525	CD8dim %T cell	GCST90001597
Absolute count	TBNK	TB_ry_Trait527	DN (CD4-CD8-) AC	GCST90001598
Relative count	TBNK	TB_ry_Trait528	DN (CD4-CD8-) %T cell	GCST90001599
Absolute count	TBNK	TB_Trait501	Leukocyte AC	GCST90001600
Absolute count	TBNK	TB_Trait507	Lymphocyte AC	GCST90001601
Relative count	TBNK	TB_Trait508	Lymphocyte %leukocyte	GCST90001602
Absolute count	TBNK	TB_Trait509	T cell AC	GCST90001603
Relative count	TBNK	TB_Trait510	T cell %lymphocyte	GCST90001604
Relative count	TBNK	TB_Trait511	T cell %leukocyte	GCST90001605
Relative count	TBNK	TB_Trait514	CD4+ %leukocyte	GCST90001606
Relative count	TBNK	TB_Trait517	CD8br %leukocyte	GCST90001607
Relative count	TBNK	TB_Trait520	DP (CD4+CD8+) %leukocyte	GCST90001608
Absolute count	TBNK	TB_Trait521	CD4+ CD8dim AC	GCST90001609
Relative count	TBNK	TB_Trait522	CD4+ CD8dim %lymphocyte	GCST90001610
Relative count	TBNK	TB_Trait523	CD4+ CD8dim %leukocyte	GCST90001611
Relative count	TBNK	TB_Trait526	CD8dim %leukocyte	GCST90001612
Relative count	TBNK	TB_Trait529	DN (CD4-CD8-) %leukocyte	GCST90001613
Relative count	TBNK	TB_Trait532	CD8br and CD8dim %leukocyte	GCST90001614
Absolute count	TBNK	TB_Trait533	TCRgd AC	GCST90001615
Relative count	TBNK	TB_Trait534	TCRgd %T cell	GCST90001616
Relative count	TBNK	TB_Trait535	TCRgd %lymphocyte	GCST90001617
Absolute count	TBNK	TB_Trait536	HLA DR+ T cell AC	GCST90001618
Relative count	TBNK	TB_Trait537	HLA DR+ T cell%T cell	GCST90001619
Relative count	TBNK	TB_Trait538	HLA DR+ T cell%lymphocyte	GCST90001620
Absolute count	TBNK	TB_Trait539	NKT AC	GCST90001621
Relative count	TBNK	TB_Trait540	NKT %T cell	GCST90001622
Relative count	TBNK	TB_Trait541	NKT %lymphocyte	GCST90001623
Absolute count	TBNK	TB_Trait542	HLA DR+ CD4+ AC	GCST90001624
Relative count	TBNK	TB_Trait543	HLA DR+ CD4+ %T cell	GCST90001625
Relative count	TBNK	TB_Trait544	HLA DR+ CD4+ %lymphocyte	GCST90001626
Absolute count	TBNK	TB_Trait545	HLA DR+ CD8br AC	GCST90001627
Relative count	TBNK	TB_Trait546	HLA DR+ CD8br %T cell	GCST90001628
Relative count	TBNK	TB_Trait547	HLA DR+ CD8br %lymphocyte	GCST90001629
Absolute count	TBNK	TB_Trait548	CD8br NKT AC	GCST90001630
Relative count	TBNK	TB_Trait549	CD8br NKT %T cell	GCST90001631
Relative count	TBNK	TB_Trait550	CD8br NKT %lymphocyte	GCST90001632
Absolute count	TBNK	TB_Trait551	CD8dim NKT AC	GCST90001633
Relative count	TBNK	TB_Trait552	CD8dim NKT %T cell	GCST90001634
Relative count	TBNK	TB_Trait553	CD8dim NKT %lymphocyte	GCST90001635
Absolute count	TBNK	TB_Trait554	DN (CD4-CD8-) NKT AC	GCST90001636
Relative count	TBNK	TB_Trait555	DN (CD4-CD8-) NKT %T cell	GCST90001637
Relative count	TBNK	TB_Trait556	DN (CD4-CD8-) NKT %lymphocyte	GCST90001638
Absolute count	TBNK	TB_Trait560	CD3- lymphocyte AC	GCST90001639
Relative count	TBNK	TB_Trait561	CD3- lymphocyte %lymphocyte	GCST90001640
Relative count	TBNK	TB_Trait562	CD3- lymphocyte %leukocyte	GCST90001641
Absolute count	TBNK	TB_Trait563	B cell AC	GCST90001642
Relative count	TBNK	TB_Trait564	B cell % CD3- lymphocyte	GCST90001643
Relative count	TBNK	TB_Trait565	B cell %lymphocyte	GCST90001644
Absolute count	TBNK	TB_Trait566	NK AC	GCST90001645
Relative count	TBNK	TB_Trait567	NK %CD3- lymphocyte	GCST90001646
Relative count	TBNK	TB_Trait568	NK %lymphocyte	GCST90001647
Absolute count	TBNK	TB_Trait569	HLA DR+ NK AC	GCST90001648
Relative count	TBNK	TB_Trait570	HLA DR+ NK %NK	GCST90001649
Relative count	TBNK	TB_Trait571	HLA DR+ NK %CD3- lymphocyte	GCST90001650
Absolute count	TBNK	TB_Trait575	Granulocyte AC	GCST90001651
Relative count	TBNK	TB_Trait576	Granulocyte %leukocyte	GCST90001652
Relative count	Treg	Treg_Trait505	CD28- DN (CD4-CD8-) %DN	GCST90001653
Absolute count	Treg	Treg_Trait506	CD28- DN (CD4-CD8-) AC	GCST90001654
Relative count	Treg	Treg_Trait507	CD28+ DN (CD4-CD8-) %T cell	GCST90001655
Relative count	Treg	Treg_Trait508	CD28+ DN (CD4-CD8-) %DN	GCST90001656
Absolute count	Treg	Treg_Trait509	CD28+ DN (CD4-CD8-) AC	GCST90001657
Relative count	Treg	Treg_Trait512	CD39+ CD4+ %T cell	GCST90001658
Relative count	Treg	Treg_Trait513	CD39+ CD4+ %CD4+	GCST90001659
Absolute count	Treg	Treg_Trait514	CD39+ CD4+ AC	GCST90001660
Relative count	Treg	Treg_Trait574	CD28- CD8dim %T cell	GCST90001661
Relative count	Treg	Treg_Trait575	CD28- CD8dim %CD8dim	GCST90001662
Absolute count	Treg	Treg_Trait576	CD28- CD8dim AC	GCST90001663
Relative count	Treg	Treg_Trait577	CD28+ CD45RA+ CD8dim %T cell	GCST90001664
Relative count	Treg	Treg_Trait578	CD28+ CD45RA+ CD8dim %CD8dim	GCST90001665
Absolute count	Treg	Treg_Trait579	CD28+ CD45RA+ CD8dim AC	GCST90001666
Relative count	Treg	Treg_Trait580	CD28+ CD45RA- CD8dim %T cell	GCST90001667
Relative count	Treg	Treg_Trait581	CD28+ CD45RA- CD8dim %CD8dim	GCST90001668
Absolute count	Treg	Treg_Trait582	CD28+ CD45RA- CD8dim AC	GCST90001669
Relative count	Treg	Treg_Trait585	CD39+ CD8br %T cell	GCST90001670
Relative count	Treg	Treg_Trait586	CD39+ CD8br %CD8br	GCST90001671
Absolute count	Treg	Treg_Trait587	CD39+ CD8br AC	GCST90001672
Relative count	Treg	Treg_Trait588	CD28- CD127- CD25++ CD8br %T cell	GCST90001673
Relative count	Treg	Treg_Trait589	CD28- CD127- CD25++ CD8br %CD8br	GCST90001674
Absolute count	Treg	Treg_Trait590	CD28- CD127- CD25++ CD8br AC	GCST90001675
Relative count	Treg	Treg_Trait591	CD28- CD25++ CD8br %T cell	GCST90001676
Relative count	Treg	Treg_Trait592	CD28- CD25++ CD8br %CD8br	GCST90001677
Absolute count	Treg	Treg_Trait593	CD28- CD25++ CD8br AC	GCST90001678
Relative count	Treg	Treg_Trait594	CD25++ CD8br %T cell	GCST90001679
Relative count	Treg	Treg_Trait595	CD25++ CD8br %CD8br	GCST90001680
Absolute count	Treg	Treg_Trait596	CD25++ CD8br AC	GCST90001681
Relative count	Treg	Treg_Trait597	CD127- CD8br %T cell	GCST90001682
Relative count	Treg	Treg_Trait598	CD127- CD8br %CD8br	GCST90001683
Absolute count	Treg	Treg_Trait599	CD127- CD8br AC	GCST90001684
Relative count	Treg	Treg_Trait600	CD28- CD8br %T cell	GCST90001685
Relative count	Treg	Treg_Trait601	CD28- CD8br %CD8br	GCST90001686
Absolute count	Treg	Treg_Trait602	CD28- CD8br AC	GCST90001687
Relative count	Treg	Treg_Trait603	CD28+ CD45RA+ CD8br %T cell	GCST90001688
Relative count	Treg	Treg_Trait604	CD28+ CD45RA+ CD8br %CD8br	GCST90001689
Absolute count	Treg	Treg_Trait605	CD28+ CD45RA+ CD8br AC	GCST90001690
Relative count	Treg	Treg_Trait606	CD28+ CD45RA- CD8br %T cell	GCST90001691
Relative count	Treg	Treg_Trait607	CD28+ CD45RA- CD8br %CD8br	GCST90001692
Absolute count	Treg	Treg_Trait608	CD28+ CD45RA- CD8br AC	GCST90001693
Relative count	Treg	Treg_Trait611	CD28- DN (CD4-CD8-) %T cell	GCST90001694
Absolute count	Treg	Treg_Trait700	CD45RA- CD28- CD8br AC	GCST90001695
Relative count	Treg	Treg_Trait701	CD45RA- CD28- CD8br %CD8br	GCST90001696
Relative count	Treg	Treg_Trait702	CD45RA- CD28- CD8br %T cell	GCST90001697
Absolute count	Treg	Treg_Trait706	CD45RA+ CD28- CD8br AC	GCST90001698
Relative count	Treg	Treg_Trait707	CD45RA+ CD28- CD8br %CD8br	GCST90001699
Relative count	Treg	Treg_Trait708	CD45RA+ CD28- CD8br %T cell	GCST90001700
MFI	B cell	Bcells.trait111	BAFF-R on CD20- CD38-	GCST90001701
MFI	B cell	Bcells.trait112	BAFF-R on CD24+ CD27+	GCST90001702
MFI	B cell	Bcells.trait137	BAFF-R on IgD+ CD24+	GCST90001703
MFI	B cell	Bcells.trait138	BAFF-R on IgD+ CD24-	GCST90001704
MFI	B cell	Bcells.trait139	BAFF-R on IgD+ CD38-	GCST90001705
MFI	B cell	Bcells.trait140	BAFF-R on IgD+ CD38- naive	GCST90001706
MFI	B cell	Bcells.trait141	BAFF-R on IgD+ CD38- unsw mem	GCST90001707
MFI	B cell	Bcells.trait142	BAFF-R on IgD+ CD38br	GCST90001708
MFI	B cell	Bcells.trait143	BAFF-R on IgD+ CD38dim	GCST90001709
MFI	B cell	Bcells.trait147	BAFF-R on IgD- CD24-	GCST90001710
MFI	B cell	Bcells.trait148	BAFF-R on IgD- CD27-	GCST90001711
MFI	B cell	Bcells.trait149	BAFF-R on IgD- CD38-	GCST90001712
MFI	B cell	Bcells.trait150	BAFF-R on IgD- CD38br	GCST90001713
MFI	B cell	Bcells.trait151	BAFF-R on IgD- CD38dim	GCST90001714
MFI	B cell	Bcells.trait154	BAFF-R on memory B cell	GCST90001715
MFI	B cell	Bcells.trait156	BAFF-R on naive-mature B cell	GCST90001716
MFI	B cell	Bcells.trait157	BAFF-R on unsw mem	GCST90001717
MFI	B cell	Bcells.trait159	BAFF-R on sw mem	GCST90001718
MFI	B cell	Bcells.trait160	BAFF-R on IgD+	GCST90001719
MFI	B cell	Bcells.trait161	BAFF-R on transitional	GCST90001720
MFI	B cell	Bcells.trait255	CD19 on CD20-	GCST90001721
MFI	B cell	Bcells.trait282	CD19 on CD20- CD38-	GCST90001722
MFI	B cell	Bcells.trait283	CD19 on CD24+ CD27+	GCST90001723
MFI	B cell	Bcells.trait308	CD19 on IgD+ CD24+	GCST90001724
MFI	B cell	Bcells.trait309	CD19 on IgD+ CD24-	GCST90001725
MFI	B cell	Bcells.trait310	CD19 on IgD+ CD38-	GCST90001726
MFI	B cell	Bcells.trait311	CD19 on IgD+ CD38- naive	GCST90001727
MFI	B cell	Bcells.trait312	CD19 on IgD+ CD38- unsw mem	GCST90001728
MFI	B cell	Bcells.trait313	CD19 on IgD+ CD38br	GCST90001729
MFI	B cell	Bcells.trait314	CD19 on IgD+ CD38dim	GCST90001730
MFI	B cell	Bcells.trait318	CD19 on IgD- CD24-	GCST90001731
MFI	B cell	Bcells.trait319	CD19 on IgD- CD27-	GCST90001732
MFI	B cell	Bcells.trait320	CD19 on IgD- CD38-	GCST90001733
MFI	B cell	Bcells.trait321	CD19 on IgD- CD38br	GCST90001734
MFI	B cell	Bcells.trait322	CD19 on IgD- CD38dim	GCST90001735
MFI	B cell	Bcells.trait325	CD19 on memory B cell	GCST90001736
MFI	B cell	Bcells.trait327	CD19 on naive-mature B cell	GCST90001737
MFI	B cell	Bcells.trait328	CD19 on unsw mem	GCST90001738
MFI	B cell	Bcells.trait329	CD19 on PB/PC	GCST90001739
MFI	B cell	Bcells.trait331	CD19 on sw mem	GCST90001740
MFI	B cell	Bcells.trait332	CD19 on IgD+	GCST90001741
MFI	B cell	Bcells.trait333	CD19 on transitional	GCST90001742
MFI	B cell	Bcells.trait335	CD20 on B cell	GCST90001743
MFI	B cell	Bcells.trait354	CD20 on CD20- CD38-	GCST90001744
MFI	B cell	Bcells.trait355	CD20 on CD24+ CD27+	GCST90001745
MFI	B cell	Bcells.trait378	CD20 on IgD+ CD24+	GCST90001746
MFI	B cell	Bcells.trait379	CD20 on IgD+ CD24-	GCST90001747
MFI	B cell	Bcells.trait380	CD20 on IgD+ CD38-	GCST90001748
MFI	B cell	Bcells.trait381	CD20 on IgD+ CD38- naive	GCST90001749
MFI	B cell	Bcells.trait382	CD20 on IgD+ CD38- unsw mem	GCST90001750
MFI	B cell	Bcells.trait383	CD20 on IgD+ CD38br	GCST90001751
MFI	B cell	Bcells.trait384	CD20 on IgD+ CD38dim	GCST90001752
MFI	B cell	Bcells.trait388	CD20 on IgD- CD24-	GCST90001753
MFI	B cell	Bcells.trait389	CD20 on IgD- CD27-	GCST90001754
MFI	B cell	Bcells.trait390	CD20 on IgD- CD38-	GCST90001755
MFI	B cell	Bcells.trait391	CD20 on IgD- CD38br	GCST90001756
MFI	B cell	Bcells.trait392	CD20 on IgD- CD38dim	GCST90001757
MFI	B cell	Bcells.trait395	CD20 on memory B cell	GCST90001758
MFI	B cell	Bcells.trait397	CD20 on naive-mature B cell	GCST90001759
MFI	B cell	Bcells.trait398	CD20 on unsw mem	GCST90001760
MFI	B cell	Bcells.trait399	CD20 on sw mem	GCST90001761
MFI	B cell	Bcells.trait400	CD20 on IgD+	GCST90001762
MFI	B cell	Bcells.trait401	CD20 on transitional	GCST90001763
MFI	B cell	Bcells.trait418	CD24 on CD24+ CD27+	GCST90001764
MFI	B cell	Bcells.trait438	CD24 on IgD+ CD24+	GCST90001765
MFI	B cell	Bcells.trait439	CD24 on IgD+ CD38-	GCST90001766
MFI	B cell	Bcells.trait441	CD24 on IgD+ CD38- unsw mem	GCST90001767
MFI	B cell	Bcells.trait442	CD24 on IgD+ CD38br	GCST90001768
MFI	B cell	Bcells.trait445	CD24 on IgD- CD38-	GCST90001769
MFI	B cell	Bcells.trait446	CD24 on IgD- CD38dim	GCST90001770
MFI	B cell	Bcells.trait448	CD24 on memory B cell	GCST90001771
MFI	B cell	Bcells.trait449	CD24 on unsw mem	GCST90001772
MFI	B cell	Bcells.trait450	CD24 on sw mem	GCST90001773
MFI	B cell	Bcells.trait451	CD24 on transitional	GCST90001774
MFI	B cell	Bcells.trait453	CD25 on B cell	GCST90001775
MFI	B cell	Bcells.trait470	CD25 on CD20- CD38-	GCST90001776
MFI	B cell	Bcells.trait471	CD25 on CD24+ CD27+	GCST90001777
MFI	B cell	Bcells.trait490	CD25 on IgD+ CD24+	GCST90001778
MFI	B cell	Bcells.trait491	CD25 on IgD+ CD24-	GCST90001779
MFI	B cell	Bcells.trait492	CD25 on IgD+ CD38-	GCST90001780
MFI	B cell	Bcells.trait493	CD25 on IgD+ CD38- naive	GCST90001781
MFI	B cell	Bcells.trait494	CD25 on IgD+ CD38- unsw mem	GCST90001782
MFI	B cell	Bcells.trait495	CD25 on IgD+ CD38br	GCST90001783
MFI	B cell	Bcells.trait496	CD25 on IgD+ CD38dim	GCST90001784
MFI	B cell	Bcells.trait500	CD25 on IgD- CD24-	GCST90001785
MFI	B cell	Bcells.trait501	CD25 on IgD- CD27-	GCST90001786
MFI	B cell	Bcells.trait502	CD25 on IgD- CD38-	GCST90001787
MFI	B cell	Bcells.trait503	CD25 on IgD- CD38br	GCST90001788
MFI	B cell	Bcells.trait504	CD25 on IgD- CD38dim	GCST90001789
MFI	B cell	Bcells.trait506	CD25 on memory B cell	GCST90001790
MFI	B cell	Bcells.trait508	CD25 on naive-mature B cell	GCST90001791
MFI	B cell	Bcells.trait509	CD25 on unsw mem	GCST90001792
MFI	B cell	Bcells.trait510	CD25 on sw mem	GCST90001793
MFI	B cell	Bcells.trait511	CD25 on IgD+	GCST90001794
MFI	B cell	Bcells.trait512	CD25 on transitional	GCST90001795
MFI	B cell	Bcells.trait514	CD27 on CD20-	GCST90001796
MFI	B cell	Bcells.trait536	CD27 on CD20- CD38-	GCST90001797
MFI	B cell	Bcells.trait537	CD27 on CD24+ CD27+	GCST90001798
MFI	B cell	Bcells.trait539	CD27 on T cell	GCST90001799
MFI	B cell	Bcells.trait561	CD27 on IgD+ CD24+	GCST90001800
MFI	B cell	Bcells.trait563	CD27 on IgD+ CD38- unsw mem	GCST90001801
MFI	B cell	Bcells.trait565	CD27 on IgD- CD38-	GCST90001802
MFI	B cell	Bcells.trait566	CD27 on IgD- CD38br	GCST90001803
MFI	B cell	Bcells.trait567	CD27 on IgD- CD38dim	GCST90001804
MFI	B cell	Bcells.trait570	CD27 on memory B cell	GCST90001805
MFI	B cell	Bcells.trait571	CD27 on unsw mem	GCST90001806
MFI	B cell	Bcells.trait572	CD27 on PB/PC	GCST90001807
MFI	B cell	Bcells.trait574	CD27 on sw mem	GCST90001808
MFI	B cell	Bcells.trait597	CD38 on CD20-	GCST90001809
MFI	B cell	Bcells.trait619	CD38 on CD3- CD19-	GCST90001810
MFI	B cell	Bcells.trait637	CD38 on IgD+ CD24-	GCST90001811
MFI	B cell	Bcells.trait640	CD38 on IgD+ CD38br	GCST90001812
MFI	B cell	Bcells.trait641	CD38 on IgD+ CD38dim	GCST90001813
MFI	B cell	Bcells.trait643	CD38 on IgD- CD38br	GCST90001814
MFI	B cell	Bcells.trait644	CD38 on IgD- CD38dim	GCST90001815
MFI	B cell	Bcells.trait646	CD38 on naive-mature B cell	GCST90001816
MFI	B cell	Bcells.trait647	CD38 on PB/PC	GCST90001817
MFI	B cell	Bcells.trait649	CD38 on IgD+	GCST90001818
MFI	B cell	Bcells.trait650	CD38 on transitional	GCST90001819
MFI	B cell	Bcells.trait775	IgD on IgD+ CD24+	GCST90001820
MFI	B cell	Bcells.trait776	IgD on IgD+ CD24-	GCST90001821
MFI	B cell	Bcells.trait777	IgD on IgD+ CD38-	GCST90001822
MFI	B cell	Bcells.trait779	IgD on IgD+ CD38- unsw mem	GCST90001823
MFI	B cell	Bcells.trait780	IgD on IgD+ CD38br	GCST90001824
MFI	B cell	Bcells.trait781	IgD on IgD+ CD38dim	GCST90001825
MFI	B cell	Bcells.trait785	IgD on unsw mem	GCST90001826
MFI	B cell	Bcells.trait786	IgD on IgD+	GCST90001827
MFI	B cell	Bcells.trait787	IgD on transitional	GCST90001828
MFI	B cell	Bcells.trait84	BAFF-R on B cell	GCST90001829
MFI	B cell	Bcells.trait85	BAFF-R on CD20-	GCST90001830
MFI	cDC	Blue.530.30.cDC.trait1	CD62L on CD62L+ myeloid DC	GCST90001831
MFI	cDC	Blue.530.30.cDC.trait2	CD62L on CD62L+ plasmacytoid DC	GCST90001832
MFI	cDC	Blue.530.30.cDC.trait3	CD62L on CD62L+ DC	GCST90001833
MFI	cDC	Blue.530.30.cDC.trait4	CD62L on monocyte	GCST90001834
MFI	cDC	Blue.530.30.cDC.trait5	CD62L on granulocyte	GCST90001835
MFI	Myeloid cell	Blue.530.30.MDSC.trait1	CD66b on CD66b++ myeloid cell	GCST90001836
MFI	Myeloid cell	Blue.530.30.MDSC.trait2	CD66b on Gr MDSC	GCST90001837
MFI	Maturation stages of T cell	Blue.530.30.MT.trait10	CD3 on naive CD8br	GCST90001838
MFI	Maturation stages of T cell	Blue.530.30.MT.trait11	CD3 on EM CD8br	GCST90001839
MFI	Maturation stages of T cell	Blue.530.30.MT.trait12	CD3 on TD CD8br	GCST90001840
MFI	Maturation stages of T cell	Blue.530.30.MT.trait3	CD3 on CM CD4+	GCST90001841
MFI	Maturation stages of T cell	Blue.530.30.MT.trait4	CD3 on Naive CD4+	GCST90001842
MFI	Maturation stages of T cell	Blue.530.30.MT.trait5	CD3 on EM CD4+	GCST90001843
MFI	Maturation stages of T cell	Blue.530.30.MT.trait6	CD3 on TD CD4+	GCST90001844
MFI	Maturation stages of T cell	Blue.530.30.MT.trait7	CD3 on CD45RA- CD4+	GCST90001845
MFI	Maturation stages of T cell	Blue.530.30.MT.trait9	CD3 on CM CD8br	GCST90001846
MFI	TBNK	Blue.530.30.TBNK.trait4	CD3 on HLA DR+ T cell	GCST90001847
MFI	TBNK	Blue.530.30.TBNK.trait5	CD3 on NKT	GCST90001848
MFI	TBNK	Blue.530.30.TBNK.trait6	CD3 on HLA DR+ CD4+	GCST90001849
MFI	TBNK	Blue.530.30.TBNK.trait7	CD3 on HLA DR+ CD8br	GCST90001850
MFI	Treg	Blue.530.30.Treg.trait1	CD3 on T cell	GCST90001851
MFI	Treg	Blue.530.30.Treg.trait10	CD3 on CD39+ resting Treg	GCST90001852
MFI	Treg	Blue.530.30.Treg.trait11	CD3 on activated Treg	GCST90001853
MFI	Treg	Blue.530.30.Treg.trait12	CD3 on CD39+ activated Treg	GCST90001854
MFI	Treg	Blue.530.30.Treg.trait13	CD3 on secreting Treg	GCST90001855
MFI	Treg	Blue.530.30.Treg.trait14	CD3 on CD39+ secreting Treg	GCST90001856
MFI	Treg	Blue.530.30.Treg.trait15	CD3 on activated & secreting Treg	GCST90001857
MFI	Treg	Blue.530.30.Treg.trait17	CD3 on CD45RA+ CD4+	GCST90001858
MFI	Treg	Blue.530.30.Treg.trait2	CD3 on CD8br	GCST90001859
MFI	Treg	Blue.530.30.Treg.trait21	CD3 on CD39+ CD4+	GCST90001860
MFI	Treg	Blue.530.30.Treg.trait22	CD3 on CD28+ CD4+	GCST90001861
MFI	Treg	Blue.530.30.Treg.trait23	CD3 on CD28+ DN (CD4-CD8-)	GCST90001862
MFI	Treg	Blue.530.30.Treg.trait3	CD3 on CD28+ CD45RA- CD8br	GCST90001863
MFI	Treg	Blue.530.30.Treg.trait4	CD3 on CD28+ CD45RA+ CD8br	GCST90001864
MFI	Treg	Blue.530.30.Treg.trait5	CD3 on CD28- CD8br	GCST90001865
MFI	Treg	Blue.530.30.Treg.trait6	CD3 on CD39+ CD8br	GCST90001866
MFI	Treg	Blue.530.30.Treg.trait7	CD3 on CD4+	GCST90001867
MFI	Treg	Blue.530.30.Treg.trait8	CD3 on CD4 Treg	GCST90001868
MFI	Treg	Blue.530.30.Treg.trait9	CD3 on resting Treg	GCST90001869
MFI	Myeloid cell	Blue.585.42.MDSC.trait1	CD34 on HSC	GCST90001870
MFI	Maturation stages of T cell	HVEM1000_150630.trait1	HVEM on T cell	GCST90001871
MFI	Maturation stages of T cell	HVEM1000_150630.trait10	HVEM on naive CD8br	GCST90001872
MFI	Maturation stages of T cell	HVEM1000_150630.trait11	HVEM on EM CD8br	GCST90001873
MFI	Maturation stages of T cell	HVEM1000_150630.trait12	HVEM on TD CD8br	GCST90001874
MFI	Maturation stages of T cell	HVEM1000_150630.trait2	HVEM on CD4+	GCST90001875
MFI	Maturation stages of T cell	HVEM1000_150630.trait3	HVEM on CM CD4+	GCST90001876
MFI	Maturation stages of T cell	HVEM1000_150630.trait4	HVEM on naive CD4+	GCST90001877
MFI	Maturation stages of T cell	HVEM1000_150630.trait5	HVEM on EM CD4+	GCST90001878
MFI	Maturation stages of T cell	HVEM1000_150630.trait6	HVEM on TD CD4+	GCST90001879
MFI	Maturation stages of T cell	HVEM1000_150630.trait7	HVEM on CD45RA- CD4+	GCST90001880
MFI	Maturation stages of T cell	HVEM1000_150630.trait8	HVEM on CD8br	GCST90001881
MFI	Maturation stages of T cell	HVEM1000_150630.trait9	HVEM on CM CD8br	GCST90001882
MFI	TBNK	Blue.585.42.TBNK.trait1	CD16-CD56 on NKT	GCST90001883
MFI	TBNK	Blue.585.42.TBNK.trait2	CD16-CD56 on NK	GCST90001884
MFI	TBNK	Blue.585.42.TBNK.trait3	CD16-CD56 on HLA DR+ NK	GCST90001885
MFI	Treg	Blue.585.42.Treg.trait10	CD28 on CD39+ activated Treg	GCST90001886
MFI	Treg	Blue.585.42.Treg.trait11	CD28 on secreting Treg	GCST90001887
MFI	Treg	Blue.585.42.Treg.trait12	CD28 on CD39+ secreting Treg	GCST90001888
MFI	Treg	Blue.585.42.Treg.trait13	CD28 on activated & secreting Treg	GCST90001889
MFI	Treg	Blue.585.42.Treg.trait15	CD28 on CD45RA+ CD4+	GCST90001890
MFI	Treg	Blue.585.42.Treg.trait18	CD28 on CD45RA- CD4 not Treg	GCST90001891
MFI	Treg	Blue.585.42.Treg.trait19	CD28 on CD39+ CD4+	GCST90001892
MFI	Treg	Blue.585.42.Treg.trait2	CD28 on CD28+ CD45RA- CD8br	GCST90001893
MFI	Treg	Blue.585.42.Treg.trait20	CD28 on CD28+ CD4+	GCST90001894
MFI	Treg	Blue.585.42.Treg.trait21	CD28 on CD28+ DN (CD4-CD8-)	GCST90001895
MFI	Treg	Blue.585.42.Treg.trait3	CD28 on CD28+ CD45RA+ CD8br	GCST90001896
MFI	Treg	Blue.585.42.Treg.trait4	CD28 on CD39+ CD8br	GCST90001897
MFI	Treg	Blue.585.42.Treg.trait5	CD28 on CD4+	GCST90001898
MFI	Treg	Blue.585.42.Treg.trait6	CD28 on CD4 Treg	GCST90001899
MFI	Treg	Blue.585.42.Treg.trait7	CD28 on resting Treg	GCST90001900
MFI	Treg	Blue.585.42.Treg.trait8	CD28 on CD39+ resting Treg	GCST90001901
MFI	Treg	Blue.585.42.Treg.trait9	CD28 on activated Treg	GCST90001902
MFI	cDC	Blue.670.LP.cDC.trait1	CD86 on myeloid DC	GCST90001903
MFI	cDC	Blue.670.LP.cDC.trait2	CD86 on CD62L+ myeloid DC	GCST90001904
MFI	cDC	Blue.670.LP.cDC.trait3	CD86 on monocyte	GCST90001905
MFI	cDC	Blue.670.LP.cDC.trait4	CD86 on granulocyte	GCST90001906
MFI	Maturation stages of T cell	Blue.670.LP.MT.trait1	CCR7 on naive CD4+	GCST90001907
MFI	Maturation stages of T cell	Blue.670.LP.MT.trait3	CCR7 on naive CD8br	GCST90001908
MFI	TBNK	Blue.670.LP.TBNK.trait1	CD45 on CD14+ monocyte	GCST90001909
MFI	TBNK	Blue.670.LP.TBNK.trait10	CD45 on B cell	GCST90001910
MFI	TBNK	Blue.670.LP.TBNK.trait11	CD45 on NK	GCST90001911
MFI	TBNK	Blue.670.LP.TBNK.trait12	CD45 on HLA DR+ NK	GCST90001912
MFI	TBNK	Blue.670.LP.TBNK.trait13	CD45 on granulocyte	GCST90001913
MFI	TBNK	Blue.670.LP.TBNK.trait2	CD45 on lymphocyte	GCST90001914
MFI	TBNK	Blue.670.LP.TBNK.trait3	CD45 on T cell	GCST90001915
MFI	TBNK	Blue.670.LP.TBNK.trait4	CD45 on CD4+	GCST90001916
MFI	TBNK	Blue.670.LP.TBNK.trait5	CD45 on CD8br	GCST90001917
MFI	TBNK	Blue.670.LP.TBNK.trait6	CD45 on HLA DR+ T cell	GCST90001918
MFI	TBNK	Blue.670.LP.TBNK.trait7	CD45 on NKT	GCST90001919
MFI	TBNK	Blue.670.LP.TBNK.trait8	CD45 on HLA DR+ CD4+	GCST90001920
MFI	TBNK	Blue.670.LP.TBNK.trait9	CD45 on HLA DR+ CD8br	GCST90001921
MFI	Treg	Blue.670.LP.Treg.trait1	CD127 on T cell	GCST90001922
MFI	Treg	Blue.670.LP.Treg.trait10	CD127 on CD45RA- CD4 not Treg	GCST90001923
MFI	Treg	Blue.670.LP.Treg.trait11	CD127 on CD28+ CD4+	GCST90001924
MFI	Treg	Blue.670.LP.Treg.trait12	CD127 on CD28+ DN (CD4-CD8-)	GCST90001925
MFI	Treg	Blue.670.LP.Treg.trait13	CD127 on granulocyte	GCST90001926
MFI	Treg	Blue.670.LP.Treg.trait2	CD127 on CD8br	GCST90001927
MFI	Treg	Blue.670.LP.Treg.trait3	CD127 on CD28+ CD45RA- CD8br	GCST90001928
MFI	Treg	Blue.670.LP.Treg.trait4	CD127 on CD28+ CD45RA+ CD8br	GCST90001929
MFI	Treg	Blue.670.LP.Treg.trait5	CD127 on CD28- CD8br	GCST90001930
MFI	Treg	Blue.670.LP.Treg.trait6	CD127 on CD4+	GCST90001931
MFI	Treg	Blue.670.LP.Treg.trait7	CD127 on CD45RA+ CD4+	GCST90001932
MFI	Treg	Blue.780.60.CD25.trait1	CD25 on CD45RA- CD4 not Treg	GCST90001933
MFI	Treg	Blue.780.60.CD25.trait13	CD25 on CD45RA+ CD4 not Treg	GCST90001934
MFI	Treg	Blue.780.60.CD25.trait10	CD25 on CD39+ CD4 Treg	GCST90001935
MFI	Treg	Blue.780.60.CD25.trait2	CD25 on CD4 Treg	GCST90001936
MFI	Treg	Blue.780.60.CD25.trait3	CD25 on resting Treg	GCST90001937
MFI	Treg	Blue.780.60.CD25.trait4	CD25 on CD39+ resting Treg	GCST90001938
MFI	Treg	Blue.780.60.CD25.trait5	CD25 on activated Treg	GCST90001939
MFI	Treg	Blue.780.60.CD25.trait6	CD25 on CD39+ activated Treg	GCST90001940
MFI	Treg	Blue.780.60.CD25.trait7	CD25 on secreting Treg	GCST90001941
MFI	Treg	Blue.780.60.CD25.trait8	CD25 on CD39+ secreting Treg	GCST90001942
MFI	Treg	Blue.780.60.CD25.trait9	CD25 on activated & secreting Treg	GCST90001943
MFI	cDC	Blue.780.60.cDC.trait1	CD123 on plasmacytoid DC	GCST90001944
MFI	cDC	Blue.780.60.cDC.trait2	CD123 on CD62L+ plasmacytoid DC	GCST90001945
MFI	Myeloid cell	Blue.780.60.MDSC.trait1	CD33 on CD14+ monocyte	GCST90001946
MFI	Myeloid cell	Blue.780.60.MDSC.trait10	CD33 on CD33br HLA DR+ CD14dim	GCST90001947
MFI	Myeloid cell	Blue.780.60.MDSC.trait12	CD33 on CD33dim HLA DR+ CD11b+	GCST90001948
MFI	Myeloid cell	Blue.780.60.MDSC.trait13	CD33 on CD33dim HLA DR+ CD11b-	GCST90001949
MFI	Myeloid cell	Blue.780.60.MDSC.trait14	CD33 on Gr MDSC	GCST90001950
MFI	Myeloid cell	Blue.780.60.MDSC.trait2	CD33 on CD66b++ myeloid cell	GCST90001951
MFI	Myeloid cell	Blue.780.60.MDSC.trait3	CD33 on Mo MDSC	GCST90001952
MFI	Myeloid cell	Blue.780.60.MDSC.trait4	CD33 on CD33dim HLA DR-	GCST90001953
MFI	Myeloid cell	Blue.780.60.MDSC.trait6	CD33 on basophil	GCST90001954
MFI	Myeloid cell	Blue.780.60.MDSC.trait7	CD33 on Im MDSC	GCST90001955
MFI	Myeloid cell	Blue.780.60.MDSC.trait8	CD33 on CD33br HLA DR+	GCST90001956
MFI	Myeloid cell	Blue.780.60.MDSC.trait9	CD33 on CD33br HLA DR+ CD14-	GCST90001957
MFI	TBNK	Blue.780.60.TBNK.trait1	CD4 on monocyte	GCST90001958
MFI	TBNK	Blue.780.60.TBNK.trait3	CD4 on HLA DR+ CD4+	GCST90001959
MFI	Treg	Blue.780.60.Treg.trait4	CD25 on CD4+	GCST90001960
MFI	Treg	Blue.780.60.Treg.trait5	CD25 on CD39+ CD4+	GCST90001961
MFI	Treg	Blue.780.60.Treg.trait6	CD25 on CD28+ CD4+	GCST90001962
Morphological parameter	cDC	FSC.cDC.trait2	FSC-A on myeloid DC	GCST90001963
Morphological parameter	cDC	FSC.cDC.trait3	FSC-A on plasmacytoid DC	GCST90001964
Morphological parameter	cDC	FSC.cDC.trait4	FSC-A on monocyte	GCST90001965
Morphological parameter	cDC	FSC.cDC.trait5	FSC-A on granulocyte	GCST90001966
Morphological parameter	TBNK	FSC.TBNK.trait1	FSC-A on CD14+ monocyte	GCST90001967
Morphological parameter	TBNK	FSC.TBNK.trait10	FSC-A on B cell	GCST90001968
Morphological parameter	TBNK	FSC.TBNK.trait11	FSC-A on NK	GCST90001969
Morphological parameter	TBNK	FSC.TBNK.trait12	FSC-A on HLA DR+ NK	GCST90001970
Morphological parameter	TBNK	FSC.TBNK.trait2	FSC-A on lymphocyte	GCST90001971
Morphological parameter	TBNK	FSC.TBNK.trait3	FSC-A on T cell	GCST90001972
Morphological parameter	TBNK	FSC.TBNK.trait4	FSC-A on CD4+	GCST90001973
Morphological parameter	TBNK	FSC.TBNK.trait5	FSC-A on CD8br	GCST90001974
Morphological parameter	TBNK	FSC.TBNK.trait6	FSC-A on HLA DR+ T cell	GCST90001975
Morphological parameter	TBNK	FSC.TBNK.trait7	FSC-A on NKT	GCST90001976
Morphological parameter	TBNK	FSC.TBNK.trait8	FSC-A on HLA DR+ CD4+	GCST90001977
Morphological parameter	TBNK	FSC.TBNK.trait9	FSC-A on HLA DR+ CD8br	GCST90001978
MFI	Monocyte	mono.trait1	CD16 on CD14- CD16+ monocyte	GCST90001979
MFI	Monocyte	mono.trait10	CD40 on CD14+ CD16- monocyte	GCST90001980
MFI	Monocyte	mono.trait11	CD40 on CD14+ CD16+ monocyte	GCST90001981
MFI	Monocyte	mono.trait12	CCR2 on CD14- CD16+ monocyte	GCST90001982
MFI	Monocyte	mono.trait14	CD14 on CD14+ CD16+ monocyte	GCST90001983
MFI	Monocyte	mono.trait16	HLA DR on CD14- CD16+ monocyte	GCST90001984
MFI	Monocyte	mono.trait17	CD40 on monocytes	GCST90001985
MFI	Monocyte	mono.trait19	CD14 on CD14+ CD16- monocyte	GCST90001986
MFI	Monocyte	mono.trait2	CD64 on CD14+ CD16- monocyte	GCST90001987
MFI	Monocyte	mono.trait21	HLA DR on CD14+ CD16- monocyte	GCST90001988
MFI	Monocyte	mono.trait22	CD40 on CD14- CD16+ monocyte	GCST90001989
MFI	Monocyte	mono.trait24	CD64 on CD14- CD16+ monocyte	GCST90001990
MFI	Monocyte	mono.trait25	HLA DR on CD14+ monocyte	GCST90001991
MFI	Monocyte	mono.trait28	CCR2 on CD14+ CD16+ monocyte	GCST90001992
MFI	Monocyte	mono.trait29	PDL-1 on CD14+ CD16- monocyte	GCST90001993
MFI	Monocyte	mono.trait3	CX3CR1 on CD14- CD16-	GCST90001994
MFI	Monocyte	mono.trait33	CX3CR1 on monocyte	GCST90001995
MFI	Monocyte	mono.trait35	CX3CR1 on CD14+ CD16+ monocyte	GCST90001996
MFI	Monocyte	mono.trait36	CX3CR1 on CD14+ CD16- monocyte	GCST90001997
MFI	Monocyte	mono.trait39	PDL-1 on CD14+ CD16+ monocyte	GCST90001998
MFI	Monocyte	mono.trait4	PDL-1 on CD14- CD16+ monocyte	GCST90001999
MFI	Monocyte	mono.trait41	PDL-1 on CD14- CD16-	GCST90002000
MFI	Monocyte	mono.trait42	CD64 on CD14- CD16-	GCST90002001
MFI	Monocyte	mono.trait43	PDL-1 on monocyte	GCST90002002
MFI	Monocyte	mono.trait44	CCR2 on CD14- CD16-	GCST90002003
MFI	Monocyte	mono.trait46	CCR2 on CD14+ CD16- monocyte	GCST90002004
MFI	Monocyte	mono.trait47	CD16 on CD14+ CD16+ monocyte	GCST90002005
MFI	Monocyte	mono.trait48	CD64 on monocyte	GCST90002006
MFI	Monocyte	mono.trait50	HLA DR on CD14+ CD16+ monocyte	GCST90002007
MFI	Monocyte	mono.trait52	CCR2 on monocyte	GCST90002008
MFI	Monocyte	mono.trait53	HLA DR on CD14- CD16-	GCST90002009
MFI	Monocyte	mono.trait54	HLA DR on monocyte	GCST90002010
MFI	Monocyte	mono.trait6	CD64 on CD14+ CD16+ monocyte	GCST90002011
MFI	Monocyte	mono.trait7	CX3CR1 on CD14- CD16+ monocyte	GCST90002012
MFI	cDC	Red.660.20.cDC.trait1	CCR2 on myeloid DC	GCST90002013
MFI	cDC	Red.660.20.cDC.trait2	CCR2 on CD62L+ myeloid DC	GCST90002014
MFI	cDC	Red.660.20.cDC.trait3	CCR2 on plasmacytoid DC	GCST90002015
MFI	cDC	Red.660.20.cDC.trait4	CCR2 on CD62L+ plasmacytoid DC	GCST90002016
MFI	cDC	Red.660.20.cDC.trait5	CCR2 on monocyte	GCST90002017
MFI	cDC	Red.660.20.cDC.trait6	CCR2 on granulocyte	GCST90002018
MFI	Myeloid cell	Red.660.20.MDSC.trait2	CD14 on Mo MDSC	GCST90002019
MFI	Myeloid cell	Red.660.20.MDSC.trait3	CD14 on CD33br HLA DR+ CD14dim	GCST90002020
MFI	Myeloid cell	Red.660.20.MDSC.trait4	CD14 on CD33dim HLA DR+ CD11b+	GCST90002021
MFI	Maturation stages of T cell	Red.660.20.MT.trait1	CD4 on CD4+	GCST90002022
MFI	Maturation stages of T cell	Red.660.20.MT.trait2	CD4 on CM CD4 +	GCST90002023
MFI	Maturation stages of T cell	Red.660.20.MT.trait3	CD4 on naive CD4+	GCST90002024
MFI	Maturation stages of T cell	Red.660.20.MT.trait4	CD4 on EM CD4+	GCST90002025
MFI	Maturation stages of T cell	Red.660.20.MT.trait5	CD4 on TD CD4+	GCST90002026
MFI	Maturation stages of T cell	Red.660.20.MT.trait6	CD4 on CD45RA+ CD4+	GCST90002027
MFI	TBNK	Red.660.20.TBNK.trait2	CD19 on B cell	GCST90002028
MFI	Treg	Red.660.20.Treg.trait1	CD39 on CD39+ CD8br	GCST90002029
MFI	Treg	Red.660.20.Treg.trait2	CD39 on CD39+ activated Treg	GCST90002030
MFI	Treg	Red.660.20.Treg.trait3	CD39 on CD39+ secreting Treg	GCST90002031
MFI	Treg	Red.660.20.Treg.trait5	CD39 on CD39+ CD4+	GCST90002032
MFI	Treg	Red.660.20.Treg.trait6	CD39 on granulocyte	GCST90002033
MFI	Treg	Red.660.20.Treg.trait7	CD39 on monocyte	GCST90002034
MFI	cDC	Red.780.60.cDC.trait1	CD80 on myeloid DC	GCST90002035
MFI	cDC	Red.780.60.cDC.trait2	CD80 on CD62L+ myeloid DC	GCST90002036
MFI	cDC	Red.780.60.cDC.trait3	CD80 on plasmacytoid DC	GCST90002037
MFI	cDC	Red.780.60.cDC.trait4	CD80 on CD62L+ plasmacytoid DC	GCST90002038
MFI	cDC	Red.780.60.cDC.trait5	CD80 on monocyte	GCST90002039
MFI	cDC	Red.780.60.cDC.trait6	CD80 on granulocyte	GCST90002040
MFI	Myeloid cell	Red.780.60.MDSC.trait1	CD45 on lymphocyte	GCST90002041
MFI	Myeloid cell	Red.780.60.MDSC.trait10	CD45 on CD33br HLA DR+ CD14-	GCST90002042
MFI	Myeloid cell	Red.780.60.MDSC.trait11	CD45 on CD33br HLA DR+ CD14dim	GCST90002043
MFI	Myeloid cell	Red.780.60.MDSC.trait13	CD45 on CD33dim HLA DR+ CD11b-	GCST90002044
MFI	Myeloid cell	Red.780.60.MDSC.trait14	CD45 on CD33- HLA DR-	GCST90002045
MFI	Myeloid cell	Red.780.60.MDSC.trait15	CD45 on CD33- HLA DR+	GCST90002046
MFI	Myeloid cell	Red.780.60.MDSC.trait16	CD45 on Gr MDSC	GCST90002047
MFI	Myeloid cell	Red.780.60.MDSC.trait3	CD45 on CD66b++ myelod cell	GCST90002048
MFI	Myeloid cell	Red.780.60.MDSC.trait4	CD45 on Mo MDSC	GCST90002049
MFI	Myeloid cell	Red.780.60.MDSC.trait5	CD45 on CD33dim HLA DR-	GCST90002050
MFI	Myeloid cell	Red.780.60.MDSC.trait7	CD45 on basophil	GCST90002051
MFI	Myeloid cell	Red.780.60.MDSC.trait8	CD45 on Im MDSC	GCST90002052
MFI	Myeloid cell	Red.780.60.MDSC.trait9	CD45 on CD33br HLA DR+	GCST90002053
MFI	Maturation stages of T cell	Red.780.60.MT.trait2	CD8 on CM CD8br	GCST90002054
MFI	Maturation stages of T cell	Red.780.60.MT.trait3	CD8 on naive CD8br	GCST90002055
MFI	Maturation stages of T cell	Red.780.60.MT.trait4	CD8 on EM CD8br	GCST90002056
MFI	Maturation stages of T cell	Red.780.60.MT.trait5	CD8 on TD CD8br	GCST90002057
MFI	TBNK	Red.780.60.TBNK.trait1	CD8 on CD8br	GCST90002058
MFI	TBNK	Red.780.60.TBNK.trait2	CD8 on NKT	GCST90002059
MFI	TBNK	Red.780.60.TBNK.trait3	CD8 on HLA DR+ CD8br	GCST90002060
MFI	Treg	Red.780.60.Treg.trait15	CD4 on CD39+ CD4+	GCST90002061
MFI	Treg	Red.780.60.Treg.trait16	CD4 on CD28+ CD4+	GCST90002062
MFI	Treg	Red.780.60.Treg.trait2	CD4 on CD4 Treg	GCST90002063
MFI	Treg	Red.780.60.Treg.trait3	CD4 on resting Treg	GCST90002064
MFI	Treg	Red.780.60.Treg.trait4	CD4 on CD39+ resting Treg	GCST90002065
MFI	Treg	Red.780.60.Treg.trait5	CD4 on activated Treg	GCST90002066
MFI	Treg	Red.780.60.Treg.trait6	CD4 on CD39+ activated Treg	GCST90002067
MFI	Treg	Red.780.60.Treg.trait7	CD4 on secreting Treg	GCST90002068
MFI	Treg	Red.780.60.Treg.trait8	CD4 on CD39+ secreting Treg	GCST90002069
MFI	Treg	Red.780.60.Treg.trait9	CD4 on activated & secreting Treg	GCST90002070
Morphological parameter	cDC	SSC.cDC.trait2	SSC-A on myeloid DC	GCST90002071
Morphological parameter	cDC	SSC.cDC.trait3	SSC-A on plasmacytoid DC	GCST90002072
Morphological parameter	cDC	SSC.cDC.trait4	SSC-A on monocyte	GCST90002073
Morphological parameter	TBNK	SSC.TBNK.trait1	SSC-A on CD14+ monocyte	GCST90002074
Morphological parameter	TBNK	SSC.TBNK.trait10	SSC-A on B cell	GCST90002075
Morphological parameter	TBNK	SSC.TBNK.trait11	SSC-A on NK	GCST90002076
Morphological parameter	TBNK	SSC.TBNK.trait12	SSC-A on HLA DR+ NK	GCST90002077
Morphological parameter	TBNK	SSC.TBNK.trait13	SSC-A on granulocyte	GCST90002078
Morphological parameter	TBNK	SSC.TBNK.trait2	SSC-A on lymphocyte	GCST90002079
Morphological parameter	TBNK	SSC.TBNK.trait3	SSC-A on T cell	GCST90002080
Morphological parameter	TBNK	SSC.TBNK.trait4	SSC-A on CD4+	GCST90002081
Morphological parameter	TBNK	SSC.TBNK.trait5	SSC-A on CD8br	GCST90002082
Morphological parameter	TBNK	SSC.TBNK.trait6	SSC-A on HLA DR+ T cell	GCST90002083
Morphological parameter	TBNK	SSC.TBNK.trait7	SSC-A on NKT	GCST90002084
Morphological parameter	TBNK	SSC.TBNK.trait8	SSC-A on HLA DR+ CD4+	GCST90002085
Morphological parameter	TBNK	SSC.TBNK.trait9	SSC-A on HLA DR+ CD8br	GCST90002086
MFI	cDC	Violet.450.50.cDC.trait1	CD11c on myeloid DC	GCST90002087
MFI	cDC	Violet.450.50.cDC.trait2	CD11c on CD62L+ myeloid DC	GCST90002088
MFI	cDC	Violet.450.50.cDC.trait3	CD11c on monocyte	GCST90002089
MFI	cDC	Violet.450.50.cDC.trait4	CD11c on granulocyte	GCST90002090
MFI	Myeloid cell	Violet.450.50.MDSC.trait1	CD11b on CD14+ monocyte	GCST90002091
MFI	Myeloid cell	Violet.450.50.MDSC.trait13	CD11b on Gr MDSC	GCST90002092
MFI	Myeloid cell	Violet.450.50.MDSC.trait2	CD11b on CD66b++ myeloid cell	GCST90002093
MFI	Myeloid cell	Violet.450.50.MDSC.trait3	CD11b on Mo MDSC	GCST90002094
MFI	Myeloid cell	Violet.450.50.MDSC.trait4	CD11b on CD33dim HLA DR-	GCST90002095
MFI	Myeloid cell	Violet.450.50.MDSC.trait6	CD11b on basophil	GCST90002096
MFI	Myeloid cell	Violet.450.50.MDSC.trait9	CD11b on CD33br HLA DR+ CD14dim	GCST90002097
MFI	Maturation stages of T cell	Violet.450.50.MT.trait1	CD45RA on naive CD4+	GCST90002098
MFI	Maturation stages of T cell	Violet.450.50.MT.trait2	CD4RA on TD CD4+	GCST90002099
MFI	Maturation stages of T cell	Violet.450.50.MT.trait3	CD45RA on naive CD8br	GCST90002100
MFI	Maturation stages of T cell	Violet.450.50.MT.trait4	CD45RA on TD CD8br	GCST90002101
MFI	Treg	Violet.450.50.Treg.trait2	CD45RA on resting Treg	GCST90002102
MFI	Treg	Violet.450.50.Treg.trait3	CD45RA on CD39+ resting Treg	GCST90002103
MFI	cDC	Violet.510.50.cDC.trait2	HLA DR on myeloid DC	GCST90002104
MFI	cDC	Violet.510.50.cDC.trait3	HLA DR on plasmacytoid DC	GCST90002105
MFI	cDC	Violet.510.50.cDC.trait4	HLA DR on DC	GCST90002106
MFI	Myeloid cell	Violet.510.50.MDSC.trait1	HLA DR on HSC	GCST90002107
MFI	Myeloid cell	Violet.510.50.MDSC.trait3	HLA DR on CD33br HLA DR+ CD14-	GCST90002108
MFI	Myeloid cell	Violet.510.50.MDSC.trait4	HLA DR on CD33br HLA DR+ CD14dim	GCST90002109
MFI	Myeloid cell	Violet.510.50.MDSC.trait5	HLA DR on CD33dim HLA DR+ CD11b+	GCST90002110
MFI	Myeloid cell	Violet.510.50.MDSC.trait6	HLA DR on CD33dim HLA DR+ CD11b-	GCST90002111
MFI	Myeloid cell	Violet.510.50.MDSC.trait7	HLA DR on CD33- HLA DR+	GCST90002112
MFI	TBNK	Violet.510.50.TBNK.trait2	HLA DR on HLA DR+ T cell	GCST90002113
MFI	TBNK	Violet.510.50.TBNK.trait3	HLA DR on HLA DR+ CD4+	GCST90002114
MFI	TBNK	Violet.510.50.TBNK.trait4	HLA DR on HLA DR+ CD8br	GCST90002115
MFI	TBNK	Violet.510.50.TBNK.trait5	HLA DR on B cell	GCST90002116
MFI	TBNK	Violet.510.50.TBNK.trait6	HLA DR on HLA DR+ NK	GCST90002117
MFI	Treg	Violet.510.50.Treg.trait2	CD8 on CD28+ CD45RA- CD8br	GCST90002118
MFI	Treg	Violet.510.50.Treg.trait3	CD8 on CD28+ CD45RA+ CD8br	GCST90002119
MFI	Treg	Violet.510.50.Treg.trait4	CD8 on CD28- CD8br	GCST90002120
MFI	Treg	Violet.510.50.Treg.trait5	CD8 on CD39+ CD8br	GCST90002121
DC, Dendritic Cell

## Sheet: Supplementary Table 2
SNP	effect_allele.exposure	other_allele.exposure	effect_allele.outcome	other_allele.outcome	beta.exposure	beta.outcome	eaf.exposure	eaf.outcome	remove	palindromic	ambiguous	id.outcome	pos.outcome	pval.outcome	se.outcome	samplesize.outcome	outcome	mr_keep.outcome	pval_origin.outcome	data_source.outcome	id.exposure	exposure	mr_keep.exposure	pval_origin.exposure	data_source.exposure	action	mr_keep	rsq.exposure	effective_n.exposure	rsq.outcome	effective_n.outcome	steiger_dir	steiger_pval	R2	F	F_pow_beta_se
rs508318	A	G	A	G	-0.2535	-0.451252	0.2022	0.131469	FALSE	FALSE	FALSE	gen_samplesize_finngen_R9_C3_CERVIX_UTERI_EXALLC.gz	32617117	0.00012057	0.117362	167558	outcome	TRUE	reported	textfile	ebi-a-GCST90001572	Terminally Differentiated CD4-CD8- T cell Absolute Count || id:ebi-a-GCST90001572	TRUE	reported	igd	2	TRUE	0.0135518	3395	8.82236e-05	167558	TRUE	5.59952e-10	0.020733	71.8363	46.6129
rs61126090	G	A	G	A	-0.2671	-0.507841	0.1973	0.00866907	FALSE	FALSE	FALSE	gen_samplesize_finngen_R9_C3_CERVIX_UTERI_EXALLC.gz	32618605	0.22062	0.414604	167558	outcome	TRUE	reported	textfile	ebi-a-GCST90001572	Terminally Differentiated CD4-CD8- T cell Absolute Count || id:ebi-a-GCST90001572	TRUE	reported	igd	2	TRUE	0.0147241	3395	8.95416e-06	167558	TRUE	6.9466e-12	0.0225974	78.4456	50.7053
rs146765347	T	C	T	C	-0.3331	0.586433	0.0495	0.0241863	FALSE	FALSE	FALSE	gen_samplesize_finngen_R9_C3_CERVIX_UTERI_EXALLC.gz	11391708	0.0148909	0.240833	167558	outcome	TRUE	reported	textfile	ebi-a-GCST90001976	FSC-A on Natural Killer T || id:ebi-a-GCST90001976	TRUE	reported	igd	2	TRUE	0.00956526	3113	3.53858e-05	167558	TRUE	3.52684e-07	0.0104409	32.8243	30.0449
rs60499622	T	C	T	C	0.2272	-0.279045	0.1078	0.0786672	FALSE	FALSE	FALSE	gen_samplesize_finngen_R9_C3_CERVIX_UTERI_EXALLC.gz	124862659	0.0426894	0.137682	167558	outcome	TRUE	reported	textfile	ebi-a-GCST90001976	FSC-A on Natural Killer T || id:ebi-a-GCST90001976	TRUE	reported	igd	2	TRUE	0.00966655	3113	2.45145e-05	167558	TRUE	2.25724e-07	0.00992951	31.2005	30.3662
rs114672530	A	G	A	G	-0.6462	-0.505204	0.0173	0.0172153	FALSE	FALSE	FALSE	gen_samplesize_finngen_R9_C3_CERVIX_SQUAM_EXALLC.gz	168337041	0.238814	0.428882	167353	outcome	TRUE	reported	textfile	ebi-a-GCST90001857	CD3 on activated & secreting CD4 regulatory T cell || id:ebi-a-GCST90001857	TRUE	reported	igd	2	TRUE	0.012842	2919	8.29136e-06	167353	TRUE	2.87097e-09	0.0141981	42.0124	37.9475
rs12138291	A	G	A	G	-0.2836	0.0254441	0.1482	0.249362	FALSE	FALSE	FALSE	gen_samplesize_finngen_R9_C3_CERVIX_SQUAM_EXALLC.gz	166495239	0.843289	0.128708	167353	outcome	TRUE	reported	textfile	ebi-a-GCST90001857	CD3 on activated & secreting CD4 regulatory T cell || id:ebi-a-GCST90001857	TRUE	reported	igd	2	TRUE	0.0182621	2919	2.33526e-07	167353	TRUE	4.06704e-13	0.0203062	60.4609	54.2614
rs2949661	T	C	T	C	0.6324	0.258416	0.4466	0.258815	FALSE	FALSE	FALSE	gen_samplesize_finngen_R9_C3_CERVIX_SQUAM_EXALLC.gz	167455687	0.0405471	0.126172	167353	outcome	TRUE	reported	textfile	ebi-a-GCST90001857	CD3 on activated & secreting CD4 regulatory T cell || id:ebi-a-GCST90001857	TRUE	reported	igd	2	TRUE	0.179077	2919	2.50653e-05	167353	TRUE	2.6419e-126	0.197684	718.725	636.319
rs35055340	T	C	T	C	-0.4665	-0.247564	0.0324	0.0520663	FALSE	FALSE	FALSE	gen_samplesize_finngen_R9_C3_CERVIX_SQUAM_EXALLC.gz	165344826	0.321683	0.24981	167353	outcome	TRUE	reported	textfile	ebi-a-GCST90001857	CD3 on activated & secreting CD4 regulatory T cell || id:ebi-a-GCST90001857	TRUE	reported	igd	2	TRUE	0.0124554	2919	5.86846e-06	167353	TRUE	4.35586e-09	0.013645	40.3531	36.7907
rs112417310	A	G	A	G	0.5116	-0.435464	0.0201	0.00411355	FALSE	FALSE	FALSE	gen_samplesize_finngen_R9_C3_CERVIX_SQUAM_EXALLC.gz	206682138	0.573037	0.77267	167353	outcome	TRUE	reported	textfile	ebi-a-GCST90001736	CD19 on memory B cell || id:ebi-a-GCST90001736	TRUE	reported	igd	2	TRUE	0.00888812	3657	1.89796e-06	167353	TRUE	2.51729e-08	0.0103102	38.0765	32.7774
rs138920008	C	G	C	G	-1.277	0.783751	0.0041	0.0295655	FALSE	TRUE	FALSE	gen_samplesize_finngen_R9_C3_CERVIX_SQUAM_EXALLC.gz	32411487	0.0186814	0.333251	167353	outcome	TRUE	reported	textfile	ebi-a-GCST90001736	CD19 on memory B cell || id:ebi-a-GCST90001736	TRUE	reported	igd	2	TRUE	0.00933477	3657	3.30499e-05	167353	TRUE	4.98419e-08	0.0133172	49.3311	34.4401
rs113500908	T	C	T	C	0.3476	-0.466604	0.0449	0.0572794	FALSE	FALSE	FALSE	gen_samplesize_finngen_R9_C3_CERVIX_SQUAM_EXALLC.gz	100326623	0.048444	0.236441	167353	outcome	TRUE	reported	textfile	ebi-a-GCST90001571	Effector Memory CD4-CD8- T cell %T cell || id:ebi-a-GCST90001571	TRUE	reported	igd	2	TRUE	0.0102551	3427	2.32709e-05	167353	TRUE	2.06217e-08	0.010363	35.8649	35.4877
rs13210358	T	C	T	C	0.4707	-0.278097	0.0312	0.0182997	FALSE	FALSE	FALSE	gen_samplesize_finngen_R9_C3_CERVIX_SQUAM_EXALLC.gz	101824359	0.51376	0.425879	167353	outcome	TRUE	reported	textfile	ebi-a-GCST90001571	Effector Memory CD4-CD8- T cell %T cell || id:ebi-a-GCST90001571	TRUE	reported	igd	2	TRUE	0.0126207	3427	2.54795e-06	167353	TRUE	1.17464e-10	0.0133939	46.4969	43.7785
rs34546581	A	G	A	G	0.2019	-0.163023	0.1923	0.188528	FALSE	FALSE	FALSE	gen_samplesize_finngen_R9_C3_CERVIX_SQUAM_EXALLC.gz	86794536	0.252028	0.142323	167353	outcome	TRUE	reported	textfile	ebi-a-GCST90001571	Effector Memory CD4-CD8- T cell %T cell || id:ebi-a-GCST90001571	TRUE	reported	igd	2	TRUE	0.0125269	3427	7.84e-06	167353	TRUE	2.17704e-10	0.0126629	43.9266	43.4489
rs1081003	A	G	A	G	-0.5028	-0.0870506	0.0874	0.0181927	FALSE	FALSE	FALSE	gen_samplesize_finngen_R9_C3_CERVIX_SQUAM_EXALLC.gz	42129754	0.835015	0.417961	167353	outcome	TRUE	reported	textfile	ebi-a-GCST90001709	BAFF-R on IgD+ CD38dim B cell || id:ebi-a-GCST90001709	TRUE	reported	igd	2	TRUE	0.0333001	3657	2.59205e-07	167353	TRUE	3.59654e-28	0.0403285	153.595	125.904
rs117430146	C	G	C	G	0.3293	-0.615623	0.0561	0.007409	FALSE	TRUE	FALSE	gen_samplesize_finngen_R9_C3_CERVIX_SQUAM_EXALLC.gz	41602656	0.34012	0.645356	167353	outcome	TRUE	reported	textfile	ebi-a-GCST90001709	BAFF-R on IgD+ CD38dim B cell || id:ebi-a-GCST90001709	TRUE	reported	igd	2	TRUE	0.0094655	3657	5.43751e-06	167353	TRUE	1.21997e-08	0.0114842	42.4626	34.927
rs117705111	A	G	A	G	-0.7505	0.568234	0.0365	0.025081	FALSE	FALSE	FALSE	gen_samplesize_finngen_R9_C3_CERVIX_SQUAM_EXALLC.gz	41561506	0.103377	0.348888	167353	outcome	TRUE	reported	textfile	ebi-a-GCST90001709	BAFF-R on IgD+ CD38dim B cell || id:ebi-a-GCST90001709	TRUE	reported	igd	2	TRUE	0.0350969	3657	1.58507e-05	167353	TRUE	1.2733e-28	0.0396165	150.771	132.945
rs149806587	G	A	G	A	-0.5223	0.0743576	0.0526	0.00593126	FALSE	FALSE	FALSE	gen_samplesize_finngen_R9_C3_CERVIX_SQUAM_EXALLC.gz	40378201	0.916891	0.712577	167353	outcome	TRUE	reported	textfile	ebi-a-GCST90001709	BAFF-R on IgD+ CD38dim B cell || id:ebi-a-GCST90001709	TRUE	reported	igd	2	TRUE	0.0221589	3657	6.50667e-08	167353	TRUE	3.45987e-19	0.0271887	102.152	82.8262
rs1801274	G	A	G	A	-0.1765	-0.0176284	0.325	0.502261	FALSE	FALSE	FALSE	gen_samplesize_finngen_R9_C3_CERVIX_SQUAM_EXALLC.gz	161509955	0.873529	0.110747	167353	outcome	TRUE	reported	textfile	ebi-a-GCST90001709	BAFF-R on IgD+ CD38dim B cell || id:ebi-a-GCST90001709	TRUE	reported	igd	2	TRUE	0.0116074	3657	1.51403e-07	167353	TRUE	1.16021e-10	0.013668	50.649	42.9234
rs1894588	T	C	T	C	-0.5308	0.0953799	0.0622	0.0724009	FALSE	FALSE	FALSE	gen_samplesize_finngen_R9_C3_CERVIX_SQUAM_EXALLC.gz	40233976	0.654641	0.213223	167353	outcome	TRUE	reported	textfile	ebi-a-GCST90001709	BAFF-R on IgD+ CD38dim B cell || id:ebi-a-GCST90001709	TRUE	reported	igd	2	TRUE	0.0287401	3657	1.19569e-06	167353	TRUE	2.6684e-24	0.0328694	124.221	108.153
rs3819676	A	T	A	T	-0.4355	-0.0231553	0.1406	0.107666	FALSE	TRUE	FALSE	gen_samplesize_finngen_R9_C3_CERVIX_SQUAM_EXALLC.gz	42943954	0.899269	0.182924	167353	outcome	TRUE	reported	textfile	ebi-a-GCST90001709	BAFF-R on IgD+ CD38dim B cell || id:ebi-a-GCST90001709	TRUE	reported	igd	2	TRUE	0.0384771	3657	9.57483e-08	167353	TRUE	1.78969e-32	0.0458339	175.57	146.262
rs5757678	T	C	T	C	0.2184	0.00328014	0.6418	0.738452	FALSE	FALSE	FALSE	gen_samplesize_finngen_R9_C3_CERVIX_SQUAM_EXALLC.gz	39447404	0.979308	0.126471	167353	outcome	TRUE	reported	textfile	ebi-a-GCST90001709	BAFF-R on IgD+ CD38dim B cell || id:ebi-a-GCST90001709	TRUE	reported	igd	2	TRUE	0.0190687	3657	4.01952e-09	167353	TRUE	9.82152e-17	0.0219311	81.9556	71.051
rs73165129	T	C	T	C	-1.516	0.494198	0.099	0.0869995	FALSE	FALSE	FALSE	gen_samplesize_finngen_R9_C3_CERVIX_SQUAM_EXALLC.gz	41919367	0.00206134	0.160389	167353	outcome	TRUE	reported	textfile	ebi-a-GCST90001709	BAFF-R on IgD+ CD38dim B cell || id:ebi-a-GCST90001709	TRUE	reported	igd	2	TRUE	0.358001	3657	5.67283e-05	167353	TRUE	0	0.410004	2539.96	2038.15
rs76146864	T	C	T	C	-0.7149	-0.615849	0.0264	0.0148247	FALSE	FALSE	FALSE	gen_samplesize_finngen_R9_C3_CERVIX_SQUAM_EXALLC.gz	39850050	0.183979	0.463531	167353	outcome	TRUE	reported	textfile	ebi-a-GCST90001709	BAFF-R on IgD+ CD38dim B cell || id:ebi-a-GCST90001709	TRUE	reported	igd	2	TRUE	0.0226255	3657	1.05477e-05	167353	TRUE	7.35414e-19	0.0262727	98.6178	84.6106
rs1081003	A	G	A	G	-0.5029	-0.0870506	0.0874	0.0181927	FALSE	FALSE	FALSE	gen_samplesize_finngen_R9_C3_CERVIX_SQUAM_EXALLC.gz	42129754	0.835015	0.417961	167353	outcome	TRUE	reported	textfile	ebi-a-GCST90001716	BAFF-R on naive-mature B cell || id:ebi-a-GCST90001716	TRUE	reported	igd	2	TRUE	0.0331696	3657	2.59205e-07	167353	TRUE	4.5965e-28	0.0403446	153.659	125.394
rs117430146	C	G	C	G	0.3056	-0.615623	0.0561	0.007409	FALSE	TRUE	FALSE	gen_samplesize_finngen_R9_C3_CERVIX_SQUAM_EXALLC.gz	41602656	0.34012	0.645356	167353	outcome	TRUE	reported	textfile	ebi-a-GCST90001716	BAFF-R on naive-mature B cell || id:ebi-a-GCST90001716	TRUE	reported	igd	2	TRUE	0.00812801	3657	5.43751e-06	167353	TRUE	1.39092e-07	0.00989067	36.5115	29.9513
rs117705111	A	G	A	G	-0.7531	0.568234	0.0365	0.025081	FALSE	FALSE	FALSE	gen_samplesize_finngen_R9_C3_CERVIX_SQUAM_EXALLC.gz	41561506	0.103377	0.348888	167353	outcome	TRUE	reported	textfile	ebi-a-GCST90001716	BAFF-R on naive-mature B cell || id:ebi-a-GCST90001716	TRUE	reported	igd	2	TRUE	0.0352587	3657	1.58507e-05	167353	TRUE	9.43828e-29	0.0398915	151.861	133.581
rs149806587	G	A	G	A	-0.5248	0.0743576	0.0526	0.00593126	FALSE	FALSE	FALSE	gen_samplesize_finngen_R9_C3_CERVIX_SQUAM_EXALLC.gz	40378201	0.916891	0.712577	167353	outcome	TRUE	reported	textfile	ebi-a-GCST90001716	BAFF-R on naive-mature B cell || id:ebi-a-GCST90001716	TRUE	reported	igd	2	TRUE	0.022306	3657	6.50667e-08	167353	TRUE	2.63138e-19	0.0274496	103.16	83.3883
rs1801274	G	A	G	A	-0.1866	-0.0176284	0.325	0.502261	FALSE	FALSE	FALSE	gen_samplesize_finngen_R9_C3_CERVIX_SQUAM_EXALLC.gz	161509955	0.873529	0.110747	167353	outcome	TRUE	reported	textfile	ebi-a-GCST90001716	BAFF-R on naive-mature B cell || id:ebi-a-GCST90001716	TRUE	reported	igd	2	TRUE	0.0129372	3657	1.51403e-07	167353	TRUE	9.90022e-12	0.0152771	56.704	47.9053
rs182240980	T	A	T	A	-1.5	0.494465	0.099	0.0869987	FALSE	TRUE	FALSE	gen_samplesize_finngen_R9_C3_CERVIX_SQUAM_EXALLC.gz	41921474	0.00205371	0.160418	167353	outcome	TRUE	reported	textfile	ebi-a-GCST90001716	BAFF-R on naive-mature B cell || id:ebi-a-GCST90001716	TRUE	reported	igd	2	TRUE	0.349488	3657	5.67691e-05	167353	TRUE	0	0.401396	2450.87	1963.65
rs1894588	T	C	T	C	-0.5235	0.0953799	0.0622	0.0724009	FALSE	FALSE	FALSE	gen_samplesize_finngen_R9_C3_CERVIX_SQUAM_EXALLC.gz	40233976	0.654641	0.213223	167353	outcome	TRUE	reported	textfile	ebi-a-GCST90001716	BAFF-R on naive-mature B cell || id:ebi-a-GCST90001716	TRUE	reported	igd	2	TRUE	0.0278813	3657	1.19569e-06	167353	TRUE	1.32215e-23	0.0319716	120.716	104.829
rs3819676	A	T	A	T	-0.4335	-0.0231553	0.1406	0.107666	FALSE	TRUE	FALSE	gen_samplesize_finngen_R9_C3_CERVIX_SQUAM_EXALLC.gz	42943954	0.899269	0.182924	167353	outcome	TRUE	reported	textfile	ebi-a-GCST90001716	BAFF-R on naive-mature B cell || id:ebi-a-GCST90001716	TRUE	reported	igd	2	TRUE	0.0379957	3657	9.57483e-08	167353	TRUE	4.45299e-32	0.0454139	173.885	144.359
rs5757678	T	C	T	C	0.2161	0.00328014	0.6418	0.738452	FALSE	FALSE	FALSE	gen_samplesize_finngen_R9_C3_CERVIX_SQUAM_EXALLC.gz	39447404	0.979308	0.126471	167353	outcome	TRUE	reported	textfile	ebi-a-GCST90001716	BAFF-R on naive-mature B cell || id:ebi-a-GCST90001716	TRUE	reported	igd	2	TRUE	0.0186061	3657	4.01952e-09	167353	TRUE	2.32108e-16	0.0214716	80.2008	69.2947
rs76146864	T	C	T	C	-0.7259	-0.615849	0.0264	0.0148247	FALSE	FALSE	FALSE	gen_samplesize_finngen_R9_C3_CERVIX_SQUAM_EXALLC.gz	39850050	0.183979	0.463531	167353	outcome	TRUE	reported	textfile	ebi-a-GCST90001716	BAFF-R on naive-mature B cell || id:ebi-a-GCST90001716	TRUE	reported	igd	2	TRUE	0.023264	3657	1.05477e-05	167353	TRUE	2.29055e-19	0.0270874	101.761	87.0551
rs117086217	G	A	G	A	-0.5	-0.495398	0.0343	0.00515573	FALSE	FALSE	FALSE	gen_samplesize_finngen_R9_C3_CERVIX_SQUAM_EXALLC.gz	39480833	0.512079	0.755636	167353	outcome	TRUE	reported	textfile	ebi-a-GCST90001717	BAFF-R on unswitched memory B cell || id:ebi-a-GCST90001717	TRUE	reported	igd	2	TRUE	0.0149425	3657	2.56835e-06	167353	TRUE	4.14631e-13	0.0165618	61.5526	55.4432
rs13058590	T	C	T	C	-0.3847	0.635174	0.0468	0.0279412	FALSE	FALSE	FALSE	gen_samplesize_finngen_R9_C3_CERVIX_SQUAM_EXALLC.gz	39245407	0.0577511	0.334729	167353	outcome	TRUE	reported	textfile	ebi-a-GCST90001717	BAFF-R on unswitched memory B cell || id:ebi-a-GCST90001717	TRUE	reported	igd	2	TRUE	0.0114292	3657	2.1516e-05	167353	TRUE	8.24727e-10	0.013204	48.9062	42.2566
rs146069723	T	C	T	C	-0.5628	-0.203181	0.0756	0.0246614	FALSE	FALSE	FALSE	gen_samplesize_finngen_R9_C3_CERVIX_SQUAM_EXALLC.gz	42943325	0.584614	0.371678	167353	outcome	TRUE	reported	textfile	ebi-a-GCST90001717	BAFF-R on unswitched memory B cell || id:ebi-a-GCST90001717	TRUE	reported	igd	2	TRUE	0.0366458	3657	1.78568e-06	167353	TRUE	1.16857e-30	0.0442711	169.306	139.035
rs2142827	A	G	A	G	-0.3298	-0.0586157	0.1416	0.223992	FALSE	FALSE	FALSE	gen_samplesize_finngen_R9_C3_CERVIX_SQUAM_EXALLC.gz	42478775	0.666983	0.136223	167353	outcome	TRUE	reported	textfile	ebi-a-GCST90001717	BAFF-R on unswitched memory B cell || id:ebi-a-GCST90001717	TRUE	reported	igd	2	TRUE	0.0226429	3657	1.10636e-06	167353	TRUE	2.17171e-19	0.0264414	99.2681	84.677
rs5758649	T	C	T	C	-0.6019	-0.183542	0.0871	0.0106708	FALSE	FALSE	FALSE	gen_samplesize_finngen_R9_C3_CERVIX_SQUAM_EXALLC.gz	42209542	0.730263	0.532351	167353	outcome	TRUE	reported	textfile	ebi-a-GCST90001717	BAFF-R on unswitched memory B cell || id:ebi-a-GCST90001717	TRUE	reported	igd	2	TRUE	0.047082	3657	7.10307e-07	167353	TRUE	2.08566e-39	0.0576129	223.449	180.587
rs73165129	T	C	T	C	-1.494	0.494198	0.099	0.0869995	FALSE	FALSE	FALSE	gen_samplesize_finngen_R9_C3_CERVIX_SQUAM_EXALLC.gz	41919367	0.00206134	0.160389	167353	outcome	TRUE	reported	textfile	ebi-a-GCST90001717	BAFF-R on unswitched memory B cell || id:ebi-a-GCST90001717	TRUE	reported	igd	2	TRUE	0.347936	3657	5.67283e-05	167353	TRUE	0	0.398191	2418.35	1950.28
rs9614288	T	A	T	A	-0.3124	0.220072	0.2346	0.244355	FALSE	TRUE	FALSE	gen_samplesize_finngen_R9_C3_CERVIX_SQUAM_EXALLC.gz	43901806	0.0927406	0.130908	167353	outcome	TRUE	reported	textfile	ebi-a-GCST90001717	BAFF-R on unswitched memory B cell || id:ebi-a-GCST90001717	TRUE	reported	igd	2	TRUE	0.0305679	3657	1.68874e-05	167353	TRUE	5.85135e-25	0.0350484	132.755	115.249
rs62447171	A	G	A	G	-0.2093	-0.189587	0.2426	0.205474	FALSE	FALSE	FALSE	gen_samplesize_finngen_R9_C3_CERVIX_SQUAM_EXALLC.gz	50270294	0.166607	0.137065	167353	outcome	TRUE	reported	textfile	ebi-a-GCST90002037	CD80 on plasmacytoid Dendritic Cell || id:ebi-a-GCST90002037	TRUE	reported	igd	2	TRUE	0.0137695	2871	1.14322e-05	167353	TRUE	1.19951e-09	0.0160985	46.9422	40.0562
rs7658518	A	G	A	G	-0.2855	-0.283217	0.2941	0.219891	FALSE	FALSE	FALSE	gen_samplesize_finngen_R9_C3_CERVIX_SQUAM_EXALLC.gz	83239126	0.033408	0.133144	167353	outcome	TRUE	reported	textfile	ebi-a-GCST90002037	CD80 on plasmacytoid Dendritic Cell || id:ebi-a-GCST90002037	TRUE	reported	igd	2	TRUE	0.029617	2871	2.70368e-05	167353	TRUE	3.42393e-19	0.0338439	100.499	87.5644
rs62447171	A	G	A	G	-0.2089	-0.189587	0.2426	0.205474	FALSE	FALSE	FALSE	gen_samplesize_finngen_R9_C3_CERVIX_SQUAM_EXALLC.gz	50270294	0.166607	0.137065	167353	outcome	TRUE	reported	textfile	ebi-a-GCST90002038	CD80 on CD62L+ plasmacytoid Dendritic Cell || id:ebi-a-GCST90002038	TRUE	reported	igd	2	TRUE	0.0137176	2871	1.14322e-05	167353	TRUE	1.29191e-09	0.016037	46.76	39.9033
rs7658518	A	G	A	G	-0.2821	-0.283217	0.2941	0.219891	FALSE	FALSE	FALSE	gen_samplesize_finngen_R9_C3_CERVIX_SQUAM_EXALLC.gz	83239126	0.033408	0.133144	167353	outcome	TRUE	reported	textfile	ebi-a-GCST90002038	CD80 on CD62L+ plasmacytoid Dendritic Cell || id:ebi-a-GCST90002038	TRUE	reported	igd	2	TRUE	0.0289176	2871	2.70368e-05	167353	TRUE	9.37402e-19	0.0330426	98.0387	85.4353
rs146620586	T	G	T	G	-1.617	-1.0826	0.0032	0.00555188	FALSE	FALSE	FALSE	gen_samplesize_finngen_R9_C3_CERVIX_SQUAM_EXALLC.gz	198555134	0.158418	0.767578	167353	outcome	TRUE	reported	textfile	ebi-a-GCST90001543	Effector Memory CD4+ T cell %CD4+ T cell || id:ebi-a-GCST90001543	TRUE	reported	igd	2	TRUE	0.0103711	3427	1.18866e-05	167353	TRUE	1.06613e-08	0.0166805	58.0997	35.8934
rs4959028	G	A	G	A	0.2111	0.150879	0.2288	0.111382	FALSE	FALSE	FALSE	gen_samplesize_finngen_R9_C3_CERVIX_SQUAM_EXALLC.gz	32415361	0.399031	0.178904	167353	outcome	TRUE	reported	textfile	ebi-a-GCST90001543	Effector Memory CD4+ T cell %CD4+ T cell || id:ebi-a-GCST90001543	TRUE	reported	igd	2	TRUE	0.0114542	3427	4.24998e-06	167353	TRUE	1.03554e-09	0.0157264	54.7235	39.6851
rs9270601	C	G	C	G	-0.2068	-0.184371	0.796	0.610261	FALSE	TRUE	FALSE	gen_samplesize_finngen_R9_C3_CERVIX_SQUAM_EXALLC.gz	32593966	0.105155	0.113784	167353	outcome	TRUE	reported	textfile	ebi-a-GCST90001543	Effector Memory CD4+ T cell %CD4+ T cell || id:ebi-a-GCST90001543	TRUE	reported	igd	2	TRUE	0.00912132	3427	1.56887e-05	167353	TRUE	1.03954e-07	0.0138891	48.2402	31.5281
rs111983490	A	G	A	G	-0.3007	-0.244052	0.2111	0.0200554	FALSE	FALSE	FALSE	gen_samplesize_finngen_R9_C3_CERVIX_SQUAM_EXALLC.gz	32237547	0.537979	0.396271	167353	outcome	TRUE	reported	textfile	ebi-a-GCST90002116	HLA DR on B cell || id:ebi-a-GCST90002116	TRUE	reported	igd	2	TRUE	0.0199218	3060	2.26647e-06	167353	TRUE	1.32824e-14	0.0301167	94.9566	62.1592
rs143305120	C	T	C	T	-0.3957	0.0160354	0.0359	0.0195059	FALSE	FALSE	FALSE	gen_samplesize_finngen_R9_C3_CERVIX_SQUAM_EXALLC.gz	13991412	0.967605	0.394842	167353	outcome	TRUE	reported	textfile	ebi-a-GCST90002116	HLA DR on B cell || id:ebi-a-GCST90002116	TRUE	reported	igd	2	TRUE	0.00981286	3060	9.85563e-09	167353	TRUE	5.32489e-08	0.0108387	33.508	30.3051
rs147210938	A	G	A	G	-0.4296	-0.974554	0.0332	0.00510095	FALSE	FALSE	FALSE	gen_samplesize_finngen_R9_C3_CERVIX_SQUAM_EXALLC.gz	13892536	0.214351	0.784861	167353	outcome	TRUE	reported	textfile	ebi-a-GCST90002116	HLA DR on B cell || id:ebi-a-GCST90002116	TRUE	reported	igd	2	TRUE	0.0106462	3060	9.21285e-06	167353	TRUE	3.64289e-08	0.0118477	36.6646	32.9064
rs2286975	A	G	A	G	0.1738	0.00323453	0.3234	0.234959	FALSE	FALSE	FALSE	gen_samplesize_finngen_R9_C3_CERVIX_SQUAM_EXALLC.gz	11020149	0.980287	0.130904	167353	outcome	TRUE	reported	textfile	ebi-a-GCST90002116	HLA DR on B cell || id:ebi-a-GCST90002116	TRUE	reported	igd	2	TRUE	0.0109862	3060	3.64828e-09	167353	TRUE	8.36685e-09	0.0132191	40.9655	33.9691
rs3869145	A	G	A	G	-0.3894	0.217189	0.0817	0.0333439	FALSE	FALSE	FALSE	gen_samplesize_finngen_R9_C3_CERVIX_SQUAM_EXALLC.gz	31883577	0.483768	0.310157	167353	outcome	TRUE	reported	textfile	ebi-a-GCST90002116	HLA DR on B cell || id:ebi-a-GCST90002116	TRUE	reported	igd	2	TRUE	0.015511	3060	2.9301e-06	167353	TRUE	1.32587e-11	0.0227525	71.197	48.1799
rs7192768	C	T	C	T	-0.4789	0.174156	0.8124	0.785584	FALSE	FALSE	FALSE	gen_samplesize_finngen_R9_C3_CERVIX_SQUAM_EXALLC.gz	10911048	0.199	0.135593	167353	outcome	TRUE	reported	textfile	ebi-a-GCST90002116	HLA DR on B cell || id:ebi-a-GCST90002116	TRUE	reported	igd	2	TRUE	0.0603899	3060	9.85757e-06	167353	TRUE	5.70779e-42	0.0699073	229.844	196.541
rs74405933	A	G	A	G	-0.7731	0.396883	0.0729	0.0768458	FALSE	FALSE	FALSE	gen_samplesize_finngen_R9_C3_CERVIX_SQUAM_EXALLC.gz	14095524	0.0572506	0.208733	167353	outcome	TRUE	reported	textfile	ebi-a-GCST90002116	HLA DR on B cell || id:ebi-a-GCST90002116	TRUE	reported	igd	2	TRUE	0.0679441	3060	2.16026e-05	167353	TRUE	8.6081e-47	0.0807896	268.768	222.919
rs9271768	G	A	G	A	0.4094	-0.200996	0.4355	0.295276	FALSE	FALSE	FALSE	gen_samplesize_finngen_R9_C3_CERVIX_SQUAM_EXALLC.gz	32626411	0.0974182	0.121264	167353	outcome	TRUE	reported	textfile	ebi-a-GCST90002116	HLA DR on B cell || id:ebi-a-GCST90002116	TRUE	reported	igd	2	TRUE	0.0498546	3060	1.64163e-05	167353	TRUE	2.38215e-34	0.0824096	274.642	160.455
rs117086217	G	A	G	A	-0.5014	-0.495398	0.0343	0.00515573	FALSE	FALSE	FALSE	gen_samplesize_finngen_R9_C3_CERVIX_SQUAM_EXALLC.gz	39480833	0.512079	0.755636	167353	outcome	TRUE	reported	textfile	ebi-a-GCST90001702	BAFF-R on CD24+ CD27+ B cell || id:ebi-a-GCST90001702	TRUE	reported	igd	2	TRUE	0.0149898	3657	2.56835e-06	167353	TRUE	3.80163e-13	0.0166546	61.9037	55.6215
rs13058590	T	C	T	C	-0.3738	0.635174	0.0468	0.0279412	FALSE	FALSE	FALSE	gen_samplesize_finngen_R9_C3_CERVIX_SQUAM_EXALLC.gz	39245407	0.0577511	0.334729	167353	outcome	TRUE	reported	textfile	ebi-a-GCST90001702	BAFF-R on CD24+ CD27+ B cell || id:ebi-a-GCST90001702	TRUE	reported	igd	2	TRUE	0.0107688	3657	2.1516e-05	167353	TRUE	2.67259e-09	0.0124663	46.1396	39.7883
rs143944768	T	C	T	C	-0.3468	-1.02818	0.0463	0.0113683	FALSE	FALSE	FALSE	gen_samplesize_finngen_R9_C3_CERVIX_SQUAM_EXALLC.gz	43982790	0.0508967	0.526639	167353	outcome	TRUE	reported	textfile	ebi-a-GCST90001702	BAFF-R on CD24+ CD27+ B cell || id:ebi-a-GCST90001702	TRUE	reported	igd	2	TRUE	0.00942763	3657	2.27758e-05	167353	TRUE	3.03847e-08	0.0106214	39.2379	34.7859
rs146069723	T	C	T	C	-0.574	-0.203181	0.0756	0.0246614	FALSE	FALSE	FALSE	gen_samplesize_finngen_R9_C3_CERVIX_SQUAM_EXALLC.gz	42943325	0.584614	0.371678	167353	outcome	TRUE	reported	textfile	ebi-a-GCST90001702	BAFF-R on CD24+ CD27+ B cell || id:ebi-a-GCST90001702	TRUE	reported	igd	2	TRUE	0.0380628	3657	1.78568e-06	167353	TRUE	8.12131e-32	0.0460506	176.44	144.624
rs2142827	A	G	A	G	-0.3402	-0.0586157	0.1416	0.223992	FALSE	FALSE	FALSE	gen_samplesize_finngen_R9_C3_CERVIX_SQUAM_EXALLC.gz	42478775	0.666983	0.136223	167353	outcome	TRUE	reported	textfile	ebi-a-GCST90001702	BAFF-R on CD24+ CD27+ B cell || id:ebi-a-GCST90001702	TRUE	reported	igd	2	TRUE	0.0240454	3657	1.10636e-06	167353	TRUE	1.6125e-20	0.0281353	105.812	90.0514
rs5758649	T	C	T	C	-0.6147	-0.183542	0.0871	0.0106708	FALSE	FALSE	FALSE	gen_samplesize_finngen_R9_C3_CERVIX_SQUAM_EXALLC.gz	42209542	0.730263	0.532351	167353	outcome	TRUE	reported	textfile	ebi-a-GCST90001702	BAFF-R on CD24+ CD27+ B cell || id:ebi-a-GCST90001702	TRUE	reported	igd	2	TRUE	0.0490274	3657	7.10307e-07	167353	TRUE	5.04972e-41	0.0600894	233.668	188.434
rs73165130	C	G	C	G	-1.493	0.494463	0.099	0.0869989	FALSE	TRUE	FALSE	gen_samplesize_finngen_R9_C3_CERVIX_SQUAM_EXALLC.gz	41920492	0.00205381	0.160418	167353	outcome	TRUE	reported	textfile	ebi-a-GCST90001702	BAFF-R on CD24+ CD27+ B cell || id:ebi-a-GCST90001702	TRUE	reported	igd	2	TRUE	0.346696	3657	5.67686e-05	167353	TRUE	0	0.397658	2412.98	1939.64
rs9614288	T	A	T	A	-0.3203	0.220072	0.2346	0.244355	FALSE	TRUE	FALSE	gen_samplesize_finngen_R9_C3_CERVIX_SQUAM_EXALLC.gz	43901806	0.0927406	0.130908	167353	outcome	TRUE	reported	textfile	ebi-a-GCST90001702	BAFF-R on CD24+ CD27+ B cell || id:ebi-a-GCST90001702	TRUE	reported	igd	2	TRUE	0.0320833	3657	1.68874e-05	167353	TRUE	3.60608e-26	0.0368435	139.814	121.151
rs117086217	G	A	G	A	-0.4893	-0.495398	0.0343	0.00515573	FALSE	FALSE	FALSE	gen_samplesize_finngen_R9_C3_CERVIX_SQUAM_EXALLC.gz	39480833	0.512079	0.755636	167353	outcome	TRUE	reported	textfile	ebi-a-GCST90001718	BAFF-R on switched memory B cell || id:ebi-a-GCST90001718	TRUE	reported	igd	2	TRUE	0.0142602	3657	2.56835e-06	167353	TRUE	1.44827e-12	0.0158605	58.9044	52.8749
rs13058590	T	C	T	C	-0.3673	0.635174	0.0468	0.0279412	FALSE	FALSE	FALSE	gen_samplesize_finngen_R9_C3_CERVIX_SQUAM_EXALLC.gz	39245407	0.0577511	0.334729	167353	outcome	TRUE	reported	textfile	ebi-a-GCST90001718	BAFF-R on switched memory B cell || id:ebi-a-GCST90001718	TRUE	reported	igd	2	TRUE	0.0103771	3657	2.1516e-05	167353	TRUE	5.3653e-09	0.0120365	44.5295	38.326
rs143944768	T	C	T	C	-0.3347	-1.02818	0.0463	0.0113683	FALSE	FALSE	FALSE	gen_samplesize_finngen_R9_C3_CERVIX_SQUAM_EXALLC.gz	43982790	0.0508967	0.526639	167353	outcome	TRUE	reported	textfile	ebi-a-GCST90001718	BAFF-R on switched memory B cell || id:ebi-a-GCST90001718	TRUE	reported	igd	2	TRUE	0.00876621	3657	2.27758e-05	167353	TRUE	9.82532e-08	0.00989314	36.5207	32.3239
rs146069723	T	C	T	C	-0.5915	-0.203181	0.0756	0.0246614	FALSE	FALSE	FALSE	gen_samplesize_finngen_R9_C3_CERVIX_SQUAM_EXALLC.gz	42943325	0.584614	0.371678	167353	outcome	TRUE	reported	textfile	ebi-a-GCST90001718	BAFF-R on switched memory B cell || id:ebi-a-GCST90001718	TRUE	reported	igd	2	TRUE	0.0402754	3657	1.78568e-06	167353	TRUE	1.25054e-33	0.0489014	187.924	153.384
rs2142827	A	G	A	G	-0.3514	-0.0586157	0.1416	0.223992	FALSE	FALSE	FALSE	gen_samplesize_finngen_R9_C3_CERVIX_SQUAM_EXALLC.gz	42478775	0.666983	0.136223	167353	outcome	TRUE	reported	textfile	ebi-a-GCST90001718	BAFF-R on switched memory B cell || id:ebi-a-GCST90001718	TRUE	reported	igd	2	TRUE	0.0255996	3657	1.10636e-06	167353	TRUE	8.99943e-22	0.0300183	113.112	96.0247
rs4657041	C	T	C	T	-0.1521	-0.020383	0.3344	0.503121	FALSE	FALSE	FALSE	gen_samplesize_finngen_R9_C3_CERVIX_SQUAM_EXALLC.gz	161509069	0.854066	0.110817	167353	outcome	TRUE	reported	textfile	ebi-a-GCST90001718	BAFF-R on switched memory B cell || id:ebi-a-GCST90001718	TRUE	reported	igd	2	TRUE	0.00859511	3657	2.0216e-07	167353	TRUE	3.14738e-08	0.0102984	38.0322	31.6875
rs5758649	T	C	T	C	-0.6396	-0.183542	0.0871	0.0106708	FALSE	FALSE	FALSE	gen_samplesize_finngen_R9_C3_CERVIX_SQUAM_EXALLC.gz	42209542	0.730263	0.532351	167353	outcome	TRUE	reported	textfile	ebi-a-GCST90001718	BAFF-R on switched memory B cell || id:ebi-a-GCST90001718	TRUE	reported	igd	2	TRUE	0.0528879	3657	7.10307e-07	167353	TRUE	3.04855e-44	0.0650561	254.326	204.1
rs73165129	T	C	T	C	-1.466	0.494198	0.099	0.0869995	FALSE	FALSE	FALSE	gen_samplesize_finngen_R9_C3_CERVIX_SQUAM_EXALLC.gz	41919367	0.00206134	0.160389	167353	outcome	TRUE	reported	textfile	ebi-a-GCST90001718	BAFF-R on switched memory B cell || id:ebi-a-GCST90001718	TRUE	reported	igd	2	TRUE	0.333631	3657	5.67283e-05	167353	TRUE	0	0.383405	2272.72	1829.95
rs9614288	T	A	T	A	-0.3092	0.220072	0.2346	0.244355	FALSE	TRUE	FALSE	gen_samplesize_finngen_R9_C3_CERVIX_SQUAM_EXALLC.gz	43901806	0.0927406	0.130908	167353	outcome	TRUE	reported	textfile	ebi-a-GCST90001718	BAFF-R on switched memory B cell || id:ebi-a-GCST90001718	TRUE	reported	igd	2	TRUE	0.0298242	3657	1.68874e-05	167353	TRUE	2.29212e-24	0.0343341	129.953	112.359
rs1081003	A	G	A	G	-0.5131	-0.0870506	0.0875	0.0181927	FALSE	FALSE	FALSE	gen_samplesize_finngen_R9_C3_CERVIX_SQUAM_EXALLC.gz	42129754	0.835015	0.417961	167353	outcome	TRUE	reported	textfile	ebi-a-GCST90001719	BAFF-R on IgD+ B cell || id:ebi-a-GCST90001719	TRUE	reported	igd	2	TRUE	0.0347411	3658	2.59205e-07	167353	TRUE	2.34727e-29	0.0420412	160.448	131.585
rs117430146	C	G	C	G	0.3144	-0.615623	0.056	0.007409	FALSE	TRUE	FALSE	gen_samplesize_finngen_R9_C3_CERVIX_SQUAM_EXALLC.gz	41602656	0.34012	0.645356	167353	outcome	TRUE	reported	textfile	ebi-a-GCST90001719	BAFF-R on IgD+ B cell || id:ebi-a-GCST90001719	TRUE	reported	igd	2	TRUE	0.00862704	3658	5.43751e-06	167353	TRUE	5.58557e-08	0.0104509	38.6121	31.8149
rs117705111	A	G	A	G	-0.7498	0.568234	0.0365	0.025081	FALSE	FALSE	FALSE	gen_samplesize_finngen_R9_C3_CERVIX_SQUAM_EXALLC.gz	41561506	0.103377	0.348888	167353	outcome	TRUE	reported	textfile	ebi-a-GCST90001719	BAFF-R on IgD+ B cell || id:ebi-a-GCST90001719	TRUE	reported	igd	2	TRUE	0.0350245	3658	1.58507e-05	167353	TRUE	1.43186e-28	0.0395426	150.52	132.697
rs149806587	G	A	G	A	-0.5364	0.0743576	0.0526	0.00593126	FALSE	FALSE	FALSE	gen_samplesize_finngen_R9_C3_CERVIX_SQUAM_EXALLC.gz	40378201	0.916891	0.712577	167353	outcome	TRUE	reported	textfile	ebi-a-GCST90001719	BAFF-R on IgD+ B cell || id:ebi-a-GCST90001719	TRUE	reported	igd	2	TRUE	0.0233767	3658	6.50667e-08	167353	TRUE	3.5407e-20	0.0286765	107.937	87.5109
rs1801274	G	A	G	A	-0.1694	-0.0176284	0.325	0.502261	FALSE	FALSE	FALSE	gen_samplesize_finngen_R9_C3_CERVIX_SQUAM_EXALLC.gz	161509955	0.873529	0.110747	167353	outcome	TRUE	reported	textfile	ebi-a-GCST90001719	BAFF-R on IgD+ B cell || id:ebi-a-GCST90001719	TRUE	reported	igd	2	TRUE	0.0106993	3658	1.51403e-07	167353	TRUE	6.20212e-10	0.0125905	46.6179	39.5395
rs1894588	T	C	T	C	-0.5248	0.0953799	0.0622	0.0724009	FALSE	FALSE	FALSE	gen_samplesize_finngen_R9_C3_CERVIX_SQUAM_EXALLC.gz	40233976	0.654641	0.213223	167353	outcome	TRUE	reported	textfile	ebi-a-GCST90001719	BAFF-R on IgD+ B cell || id:ebi-a-GCST90001719	TRUE	reported	igd	2	TRUE	0.028094	3658	1.19569e-06	167353	TRUE	8.77543e-24	0.0321306	121.369	105.681
rs3819676	A	T	A	T	-0.4366	-0.0231553	0.1407	0.107666	FALSE	TRUE	FALSE	gen_samplesize_finngen_R9_C3_CERVIX_SQUAM_EXALLC.gz	42943954	0.899269	0.182924	167353	outcome	TRUE	reported	textfile	ebi-a-GCST90001719	BAFF-R on IgD+ B cell || id:ebi-a-GCST90001719	TRUE	reported	igd	2	TRUE	0.0386953	3658	9.57483e-08	167353	TRUE	1.16127e-32	0.0460931	176.659	147.165
rs5757678	T	C	T	C	0.218	0.00328014	0.6419	0.738452	FALSE	FALSE	FALSE	gen_samplesize_finngen_R9_C3_CERVIX_SQUAM_EXALLC.gz	39447404	0.979308	0.126471	167353	outcome	TRUE	reported	textfile	ebi-a-GCST90001719	BAFF-R on IgD+ B cell || id:ebi-a-GCST90001719	TRUE	reported	igd	2	TRUE	0.0190096	3658	4.01952e-09	167353	TRUE	1.08617e-16	0.0218482	81.661	70.8457
rs73165134	G	C	G	C	-1.508	0.489244	0.099	0.0875932	FALSE	TRUE	FALSE	gen_samplesize_finngen_R9_C3_CERVIX_SQUAM_EXALLC.gz	41926012	0.00228444	0.160381	167353	outcome	TRUE	reported	textfile	ebi-a-GCST90001719	BAFF-R on IgD+ B cell || id:ebi-a-GCST90001719	TRUE	reported	igd	2	TRUE	0.354284	3658	5.56023e-05	167353	TRUE	0	0.405688	2495.66	2005.93
rs76146864	T	C	T	C	-0.7095	-0.615849	0.0264	0.0148247	FALSE	FALSE	FALSE	gen_samplesize_finngen_R9_C3_CERVIX_SQUAM_EXALLC.gz	39850050	0.183979	0.463531	167353	outcome	TRUE	reported	textfile	ebi-a-GCST90001719	BAFF-R on IgD+ B cell || id:ebi-a-GCST90001719	TRUE	reported	igd	2	TRUE	0.0222866	3658	1.05477e-05	167353	TRUE	1.3511e-18	0.0258773	97.1207	83.3373
rs142456232	T	C	T	C	-0.3341	-0.121365	0.0573	0.0104609	FALSE	FALSE	FALSE	gen_samplesize_finngen_R9_C3_CERVIX_SQUAM_EXALLC.gz	4939410	0.826023	0.55215	167353	outcome	TRUE	reported	textfile	ebi-a-GCST90002072	SSC-A on plasmacytoid Dendritic Cell || id:ebi-a-GCST90002072	TRUE	reported	igd	2	TRUE	0.0109794	2872	2.88698e-07	167353	TRUE	2.74529e-08	0.012059	35.0318	31.8608
rs17552904	T	G	T	G	-0.1851	-0.170761	0.245	0.205447	FALSE	FALSE	FALSE	gen_samplesize_finngen_R9_C3_CERVIX_SQUAM_EXALLC.gz	50278712	0.213079	0.137142	167353	outcome	TRUE	reported	textfile	ebi-a-GCST90002072	SSC-A on plasmacytoid Dendritic Cell || id:ebi-a-GCST90002072	TRUE	reported	igd	2	TRUE	0.0112649	2872	9.26412e-06	167353	TRUE	3.87371e-08	0.0126752	36.8449	32.6985
rs2903918	G	C	G	C	-0.2195	-0.257845	0.3407	0.255224	FALSE	TRUE	FALSE	gen_samplesize_finngen_R9_C3_CERVIX_SQUAM_EXALLC.gz	83236290	0.0412553	0.126335	167353	outcome	TRUE	reported	textfile	ebi-a-GCST90002072	SSC-A on plasmacytoid Dendritic Cell || id:ebi-a-GCST90002072	TRUE	reported	igd	2	TRUE	0.019677	2872	2.48903e-05	167353	TRUE	4.67445e-13	0.0216448	63.495	57.6066
rs722926	T	C	T	C	0.1642	0.0872438	0.4102	0.355636	FALSE	FALSE	FALSE	gen_samplesize_finngen_R9_C3_CERVIX_SQUAM_EXALLC.gz	8773897	0.452115	0.116032	167353	outcome	TRUE	reported	textfile	ebi-a-GCST90002072	SSC-A on plasmacytoid Dendritic Cell || id:ebi-a-GCST90002072	TRUE	reported	igd	2	TRUE	0.0120782	2872	3.37819e-06	167353	TRUE	8.27051e-09	0.013046	37.9369	35.0881
rs78736654	G	T	G	T	-0.4036	-0.510612	0.0378	0.0113602	FALSE	FALSE	FALSE	gen_samplesize_finngen_R9_C3_CERVIX_SQUAM_EXALLC.gz	5523247	0.329432	0.523566	167353	outcome	TRUE	reported	textfile	ebi-a-GCST90002072	SSC-A on plasmacytoid Dendritic Cell || id:ebi-a-GCST90002072	TRUE	reported	igd	2	TRUE	0.0103886	2872	5.6834e-06	167353	TRUE	1.12411e-07	0.0118492	34.415	30.1282
rs117086217	G	A	G	A	-0.5093	-0.495398	0.0343	0.00515573	FALSE	FALSE	FALSE	gen_samplesize_finngen_R9_C3_CERVIX_SQUAM_EXALLC.gz	39480833	0.512079	0.755636	167353	outcome	TRUE	reported	textfile	ebi-a-GCST90001703	BAFF-R on IgD+ CD24+ B cell || id:ebi-a-GCST90001703	TRUE	reported	igd	2	TRUE	0.0154676	3657	2.56835e-06	167353	TRUE	1.58295e-13	0.0171836	63.9041	57.4222
rs2142827	A	G	A	G	-0.3265	-0.0586157	0.1416	0.223992	FALSE	FALSE	FALSE	gen_samplesize_finngen_R9_C3_CERVIX_SQUAM_EXALLC.gz	42478775	0.666983	0.136223	167353	outcome	TRUE	reported	textfile	ebi-a-GCST90001703	BAFF-R on IgD+ CD24+ B cell || id:ebi-a-GCST90001703	TRUE	reported	igd	2	TRUE	0.0221536	3657	1.10636e-06	167353	TRUE	5.37455e-19	0.0259149	97.2388	82.8059
rs5758649	T	C	T	C	-0.5902	-0.183542	0.0871	0.0106708	FALSE	FALSE	FALSE	gen_samplesize_finngen_R9_C3_CERVIX_SQUAM_EXALLC.gz	42209542	0.730263	0.532351	167353	outcome	TRUE	reported	textfile	ebi-a-GCST90001703	BAFF-R on IgD+ CD24+ B cell || id:ebi-a-GCST90001703	TRUE	reported	igd	2	TRUE	0.0452551	3657	7.10307e-07	167353	TRUE	6.80806e-38	0.0553949	214.342	173.248
rs73165129	T	C	T	C	-1.487	0.494198	0.099	0.0869995	FALSE	FALSE	FALSE	gen_samplesize_finngen_R9_C3_CERVIX_SQUAM_EXALLC.gz	41919367	0.00206134	0.160389	167353	outcome	TRUE	reported	textfile	ebi-a-GCST90001703	BAFF-R on IgD+ CD24+ B cell || id:ebi-a-GCST90001703	TRUE	reported	igd	2	TRUE	0.343809	3657	5.67283e-05	167353	TRUE	0	0.394468	2381.02	1915.03
rs75056525	A	G	A	G	-0.5571	-0.171611	0.0762	0.0272723	FALSE	FALSE	FALSE	gen_samplesize_finngen_R9_C3_CERVIX_SQUAM_EXALLC.gz	42953878	0.625538	0.35165	167353	outcome	TRUE	reported	textfile	ebi-a-GCST90001703	BAFF-R on IgD+ CD24+ B cell || id:ebi-a-GCST90001703	TRUE	reported	igd	2	TRUE	0.03627	3657	1.42312e-06	167353	TRUE	2.14524e-30	0.0436947	167.001	137.556
rs9614288	T	A	T	A	-0.3097	0.220072	0.2346	0.244355	FALSE	TRUE	FALSE	gen_samplesize_finngen_R9_C3_CERVIX_SQUAM_EXALLC.gz	43901806	0.0927406	0.130908	167353	outcome	TRUE	reported	textfile	ebi-a-GCST90001703	BAFF-R on IgD+ CD24+ B cell || id:ebi-a-GCST90001703	TRUE	reported	igd	2	TRUE	0.0299976	3657	1.68874e-05	167353	TRUE	1.6674e-24	0.0344452	130.389	113.032
rs117086217	G	A	G	A	-0.5069	-0.495398	0.0343	0.00515573	FALSE	FALSE	FALSE	gen_samplesize_finngen_R9_C3_CERVIX_SQUAM_EXALLC.gz	39480833	0.512079	0.755636	167353	outcome	TRUE	reported	textfile	ebi-a-GCST90001715	BAFF-R on memory B cell || id:ebi-a-GCST90001715	TRUE	reported	igd	2	TRUE	0.0153649	3657	2.56835e-06	167353	TRUE	1.91108e-13	0.017022	63.2928	57.0349
rs13058590	T	C	T	C	-0.3667	0.635174	0.0468	0.0279412	FALSE	FALSE	FALSE	gen_samplesize_finngen_R9_C3_CERVIX_SQUAM_EXALLC.gz	39245407	0.0577511	0.334729	167353	outcome	TRUE	reported	textfile	ebi-a-GCST90001715	BAFF-R on memory B cell || id:ebi-a-GCST90001715	TRUE	reported	igd	2	TRUE	0.0103886	3657	2.1516e-05	167353	TRUE	5.25684e-09	0.0119972	44.3824	38.3688
rs146069723	T	C	T	C	-0.5694	-0.203181	0.0756	0.0246614	FALSE	FALSE	FALSE	gen_samplesize_finngen_R9_C3_CERVIX_SQUAM_EXALLC.gz	42943325	0.584614	0.371678	167353	outcome	TRUE	reported	textfile	ebi-a-GCST90001715	BAFF-R on memory B cell || id:ebi-a-GCST90001715	TRUE	reported	igd	2	TRUE	0.0375384	3657	1.78568e-06	167353	TRUE	2.17955e-31	0.0453155	173.49	142.554
rs2142827	A	G	A	G	-0.3357	-0.0586157	0.1416	0.223992	FALSE	FALSE	FALSE	gen_samplesize_finngen_R9_C3_CERVIX_SQUAM_EXALLC.gz	42478775	0.666983	0.136223	167353	outcome	TRUE	reported	textfile	ebi-a-GCST90001715	BAFF-R on memory B cell || id:ebi-a-GCST90001715	TRUE	reported	igd	2	TRUE	0.0234667	3657	1.10636e-06	167353	TRUE	4.71741e-20	0.0273959	102.953	87.8317
rs5758649	T	C	T	C	-0.6016	-0.183542	0.0871	0.0106708	FALSE	FALSE	FALSE	gen_samplesize_finngen_R9_C3_CERVIX_SQUAM_EXALLC.gz	42209542	0.730263	0.532351	167353	outcome	TRUE	reported	textfile	ebi-a-GCST90001715	BAFF-R on memory B cell || id:ebi-a-GCST90001715	TRUE	reported	igd	2	TRUE	0.0470573	3657	7.10307e-07	167353	TRUE	2.18639e-39	0.0575555	223.213	180.488
rs73165129	T	C	T	C	-1.488	0.494198	0.099	0.0869995	FALSE	FALSE	FALSE	gen_samplesize_finngen_R9_C3_CERVIX_SQUAM_EXALLC.gz	41919367	0.00206134	0.160389	167353	outcome	TRUE	reported	textfile	ebi-a-GCST90001715	BAFF-R on memory B cell || id:ebi-a-GCST90001715	TRUE	reported	igd	2	TRUE	0.345178	3657	5.67283e-05	167353	TRUE	0	0.394999	2386.31	1926.67
rs9614288	T	A	T	A	-0.3115	0.220072	0.2346	0.244355	FALSE	TRUE	FALSE	gen_samplesize_finngen_R9_C3_CERVIX_SQUAM_EXALLC.gz	43901806	0.0927406	0.130908	167353	outcome	TRUE	reported	textfile	ebi-a-GCST90001715	BAFF-R on memory B cell || id:ebi-a-GCST90001715	TRUE	reported	igd	2	TRUE	0.0304177	3657	1.68874e-05	167353	TRUE	7.71109e-25	0.0348468	131.963	114.664
rs1081003	A	G	A	G	-0.4717	-0.0870506	0.0873	0.0181927	FALSE	FALSE	FALSE	gen_samplesize_finngen_R9_C3_CERVIX_SQUAM_EXALLC.gz	42129754	0.835015	0.417961	167353	outcome	TRUE	reported	textfile	ebi-a-GCST90001720	BAFF-R on transitional B cell || id:ebi-a-GCST90001720	TRUE	reported	igd	2	TRUE	0.0293267	3655	2.59205e-07	167353	TRUE	6.39683e-25	0.0354572	134.286	110.367
rs117705111	A	G	A	G	-0.6734	0.568234	0.0365	0.025081	FALSE	FALSE	FALSE	gen_samplesize_finngen_R9_C3_CERVIX_SQUAM_EXALLC.gz	41561506	0.103377	0.348888	167353	outcome	TRUE	reported	textfile	ebi-a-GCST90001720	BAFF-R on transitional B cell || id:ebi-a-GCST90001720	TRUE	reported	igd	2	TRUE	0.0280707	3655	1.58507e-05	167353	TRUE	5.42125e-23	0.0318949	120.351	105.504
rs149806587	G	A	G	A	-0.4771	0.0743576	0.0525	0.00593126	FALSE	FALSE	FALSE	gen_samplesize_finngen_R9_C3_CERVIX_SQUAM_EXALLC.gz	40378201	0.916891	0.712577	167353	outcome	TRUE	reported	textfile	ebi-a-GCST90001720	BAFF-R on transitional B cell || id:ebi-a-GCST90001720	TRUE	reported	igd	2	TRUE	0.0184162	3655	6.50667e-08	167353	TRUE	3.69891e-16	0.0226458	84.6418	68.5364
rs1894588	T	C	T	C	-0.4832	0.0953799	0.0622	0.0724009	FALSE	FALSE	FALSE	gen_samplesize_finngen_R9_C3_CERVIX_SQUAM_EXALLC.gz	40233976	0.654641	0.213223	167353	outcome	TRUE	reported	textfile	ebi-a-GCST90001720	BAFF-R on transitional B cell || id:ebi-a-GCST90001720	TRUE	reported	igd	2	TRUE	0.0237019	3655	1.19569e-06	167353	TRUE	3.19405e-20	0.0272386	102.289	88.6849
rs5757678	T	C	T	C	0.2113	0.00328014	0.6419	0.738452	FALSE	FALSE	FALSE	gen_samplesize_finngen_R9_C3_CERVIX_SQUAM_EXALLC.gz	39447404	0.979308	0.126471	167353	outcome	TRUE	reported	textfile	ebi-a-GCST90001720	BAFF-R on transitional B cell || id:ebi-a-GCST90001720	TRUE	reported	igd	2	TRUE	0.0177591	3655	4.01952e-09	167353	TRUE	1.14007e-15	0.0205258	76.5521	66.0469
rs5759079	A	G	A	G	-0.4046	-0.101615	0.1406	0.105379	FALSE	FALSE	FALSE	gen_samplesize_finngen_R9_C3_CERVIX_SQUAM_EXALLC.gz	42997431	0.582369	0.184779	167353	outcome	TRUE	reported	textfile	ebi-a-GCST90001720	BAFF-R on transitional B cell || id:ebi-a-GCST90001720	TRUE	reported	igd	2	TRUE	0.0331368	3655	1.8071e-06	167353	TRUE	8.7646e-28	0.0395606	150.467	125.197
rs73165129	T	C	T	C	-1.385	0.494198	0.099	0.0869995	FALSE	FALSE	FALSE	gen_samplesize_finngen_R9_C3_CERVIX_SQUAM_EXALLC.gz	41919367	0.00206134	0.160389	167353	outcome	TRUE	reported	textfile	ebi-a-GCST90001720	BAFF-R on transitional B cell || id:ebi-a-GCST90001720	TRUE	reported	igd	2	TRUE	0.297181	3655	5.67283e-05	167353	TRUE	1.98302e-285	0.342208	1900.42	1544.64
rs76146864	T	C	T	C	-0.6664	-0.615849	0.0264	0.0148247	FALSE	FALSE	FALSE	gen_samplesize_finngen_R9_C3_CERVIX_SQUAM_EXALLC.gz	39850050	0.183979	0.463531	167353	outcome	TRUE	reported	textfile	ebi-a-GCST90001720	BAFF-R on transitional B cell || id:ebi-a-GCST90001720	TRUE	reported	igd	2	TRUE	0.0195754	3655	1.05477e-05	167353	TRUE	1.94475e-16	0.0228289	85.3421	72.9368
rs2066399	A	G	A	G	0.3353	0.416891	0.821	0.835151	FALSE	FALSE	FALSE	gen_samplesize_finngen_R9_C3_CERVIX_SQUAM_EXALLC.gz	15880309	0.00693442	0.154405	167353	outcome	TRUE	reported	textfile	ebi-a-GCST90001751	CD20 on IgD+ CD38+ B cell || id:ebi-a-GCST90001751	TRUE	reported	igd	2	TRUE	0.0295738	3657	4.35587e-05	167353	TRUE	1.64874e-23	0.0330441	124.903	111.387
rs34486765	A	G	A	G	0.1684	0.0357706	0.3094	0.151643	FALSE	FALSE	FALSE	gen_samplesize_finngen_R9_C3_CERVIX_SQUAM_EXALLC.gz	49412654	0.814528	0.152483	167353	outcome	TRUE	reported	textfile	ebi-a-GCST90001751	CD20 on IgD+ CD38+ B cell || id:ebi-a-GCST90001751	TRUE	reported	igd	2	TRUE	0.0110845	3657	3.28837e-07	167353	TRUE	3.28002e-10	0.0121188	44.8377	40.9678
rs72836542	T	C	T	C	0.1494	0.0295673	0.3161	0.295177	FALSE	FALSE	FALSE	gen_samplesize_finngen_R9_C3_CERVIX_SQUAM_EXALLC.gz	14091451	0.80733	0.121241	167353	outcome	TRUE	reported	textfile	ebi-a-GCST90001751	CD20 on IgD+ CD38+ B cell || id:ebi-a-GCST90001751	TRUE	reported	igd	2	TRUE	0.00846833	3657	3.55382e-07	167353	TRUE	4.18459e-08	0.00965047	35.6162	31.2161
rs7768875	T	C	T	C	-0.1706	-0.0319665	0.461	0.368955	FALSE	FALSE	FALSE	gen_samplesize_finngen_R9_C3_CERVIX_SQUAM_EXALLC.gz	32592975	0.780914	0.114935	167353	outcome	TRUE	reported	textfile	ebi-a-GCST90001751	CD20 on IgD+ CD38+ B cell || id:ebi-a-GCST90001751	TRUE	reported	igd	2	TRUE	0.00836178	3657	4.62229e-07	167353	TRUE	5.24348e-08	0.0144636	53.6405	30.82
rs7939177	T	C	T	C	-0.1785	-0.0646467	0.6102	0.510962	FALSE	FALSE	FALSE	gen_samplesize_finngen_R9_C3_CERVIX_SQUAM_EXALLC.gz	60498597	0.561754	0.111414	167353	outcome	TRUE	reported	textfile	ebi-a-GCST90001751	CD20 on IgD+ CD38+ B cell || id:ebi-a-GCST90001751	TRUE	reported	igd	2	TRUE	0.0140314	3657	2.0118e-06	167353	TRUE	2.03528e-12	0.0151573	56.2524	52.0147
rs1723018	G	A	G	A	0.4384	0.242754	0.4556	0.266926	FALSE	FALSE	FALSE	gen_samplesize_finngen_R9_C3_CERVIX_SQUAM_EXALLC.gz	167464183	0.0524324	0.125159	167353	outcome	TRUE	reported	textfile	ebi-a-GCST90001849	CD3 on HLA DR+ CD4+ T cell || id:ebi-a-GCST90001849	TRUE	reported	igd	2	TRUE	0.0859693	3060	2.24787e-05	167353	TRUE	1.13986e-59	0.0953395	322.274	287.621
rs59738549	G	C	G	C	0.3869	0.429366	0.0505	0.0300868	FALSE	TRUE	FALSE	gen_samplesize_finngen_R9_C3_CERVIX_SQUAM_EXALLC.gz	114634467	0.185446	0.324252	167353	outcome	TRUE	reported	textfile	ebi-a-GCST90001849	CD3 on HLA DR+ CD4+ T cell || id:ebi-a-GCST90001849	TRUE	reported	igd	2	TRUE	0.013035	3060	1.04775e-05	167353	TRUE	1.02352e-09	0.0143554	44.538	40.3876
rs1081003	A	G	A	G	-0.4975	-0.0870506	0.0874	0.0181927	FALSE	FALSE	FALSE	gen_samplesize_finngen_R9_C3_CERVIX_SQUAM_EXALLC.gz	42129754	0.835015	0.417961	167353	outcome	TRUE	reported	textfile	ebi-a-GCST90001704	BAFF-R on IgD+ CD24- B cell || id:ebi-a-GCST90001704	TRUE	reported	igd	2	TRUE	0.0326386	3657	2.59205e-07	167353	TRUE	1.24704e-27	0.0394828	150.242	123.319
rs117430146	C	G	C	G	0.3164	-0.615623	0.0561	0.007409	FALSE	TRUE	FALSE	gen_samplesize_finngen_R9_C3_CERVIX_SQUAM_EXALLC.gz	41602656	0.34012	0.645356	167353	outcome	TRUE	reported	textfile	ebi-a-GCST90001704	BAFF-R on IgD+ CD24- B cell || id:ebi-a-GCST90001704	TRUE	reported	igd	2	TRUE	0.00875101	3657	5.43751e-06	167353	TRUE	4.47584e-08	0.0106021	39.1659	32.2673
rs117705111	A	G	A	G	-0.763	0.568234	0.0365	0.025081	FALSE	FALSE	FALSE	gen_samplesize_finngen_R9_C3_CERVIX_SQUAM_EXALLC.gz	41561506	0.103377	0.348888	167353	outcome	TRUE	reported	textfile	ebi-a-GCST90001704	BAFF-R on IgD+ CD24- B cell || id:ebi-a-GCST90001704	TRUE	reported	igd	2	TRUE	0.0363298	3657	1.58507e-05	167353	TRUE	1.29789e-29	0.0409471	156.052	137.791
rs149806587	G	A	G	A	-0.5384	0.0743576	0.0526	0.00593126	FALSE	FALSE	FALSE	gen_samplesize_finngen_R9_C3_CERVIX_SQUAM_EXALLC.gz	40378201	0.916891	0.712577	167353	outcome	TRUE	reported	textfile	ebi-a-GCST90001704	BAFF-R on IgD+ CD24- B cell || id:ebi-a-GCST90001704	TRUE	reported	igd	2	TRUE	0.0235776	3657	6.50667e-08	167353	TRUE	2.46297e-20	0.0288908	108.737	88.257
rs1801274	G	A	G	A	-0.1805	-0.0176284	0.325	0.502261	FALSE	FALSE	FALSE	gen_samplesize_finngen_R9_C3_CERVIX_SQUAM_EXALLC.gz	161509955	0.873529	0.110747	167353	outcome	TRUE	reported	textfile	ebi-a-GCST90001704	BAFF-R on IgD+ CD24- B cell || id:ebi-a-GCST90001704	TRUE	reported	igd	2	TRUE	0.0121598	3657	1.51403e-07	167353	TRUE	4.17357e-11	0.0142946	53.0044	44.9911
rs182240980	T	A	T	A	-1.51	0.494465	0.099	0.0869987	FALSE	TRUE	FALSE	gen_samplesize_finngen_R9_C3_CERVIX_SQUAM_EXALLC.gz	41921474	0.00205371	0.160418	167353	outcome	TRUE	reported	textfile	ebi-a-GCST90001704	BAFF-R on IgD+ CD24- B cell || id:ebi-a-GCST90001704	TRUE	reported	igd	2	TRUE	0.355634	3657	5.67691e-05	167353	TRUE	0	0.406765	2506.14	2017.24
rs1894588	T	C	T	C	-0.532	0.0953799	0.0622	0.0724009	FALSE	FALSE	FALSE	gen_samplesize_finngen_R9_C3_CERVIX_SQUAM_EXALLC.gz	40233976	0.654641	0.213223	167353	outcome	TRUE	reported	textfile	ebi-a-GCST90001704	BAFF-R on IgD+ CD24- B cell || id:ebi-a-GCST90001704	TRUE	reported	igd	2	TRUE	0.0289104	3657	1.19569e-06	167353	TRUE	1.94231e-24	0.0330182	124.802	108.814
rs5757678	T	C	T	C	0.2191	0.00328014	0.6418	0.738452	FALSE	FALSE	FALSE	gen_samplesize_finngen_R9_C3_CERVIX_SQUAM_EXALLC.gz	39447404	0.979308	0.126471	167353	outcome	TRUE	reported	textfile	ebi-a-GCST90001704	BAFF-R on IgD+ CD24- B cell || id:ebi-a-GCST90001704	TRUE	reported	igd	2	TRUE	0.0192033	3657	4.01952e-09	167353	TRUE	7.64651e-17	0.0220719	82.4936	71.5625
rs5759079	A	G	A	G	-0.4296	-0.101615	0.1406	0.105379	FALSE	FALSE	FALSE	gen_samplesize_finngen_R9_C3_CERVIX_SQUAM_EXALLC.gz	42997431	0.582369	0.184779	167353	outcome	TRUE	reported	textfile	ebi-a-GCST90001704	BAFF-R on IgD+ CD24- B cell || id:ebi-a-GCST90001704	TRUE	reported	igd	2	TRUE	0.0374804	3657	1.8071e-06	167353	TRUE	2.44471e-31	0.0446004	170.625	142.325
rs76146864	T	C	T	C	-0.7283	-0.615849	0.0264	0.0148247	FALSE	FALSE	FALSE	gen_samplesize_finngen_R9_C3_CERVIX_SQUAM_EXALLC.gz	39850050	0.183979	0.463531	167353	outcome	TRUE	reported	textfile	ebi-a-GCST90001704	BAFF-R on IgD+ CD24- B cell || id:ebi-a-GCST90001704	TRUE	reported	igd	2	TRUE	0.0235147	3657	1.05477e-05	167353	TRUE	1.44839e-19	0.0272669	102.454	88.016
rs62447171	A	G	A	G	-0.2192	-0.189587	0.2429	0.205474	FALSE	FALSE	FALSE	gen_samplesize_finngen_R9_C3_CERVIX_SQUAM_EXALLC.gz	50270294	0.166607	0.137065	167353	outcome	TRUE	reported	textfile	ebi-a-GCST90001944	CD123 on plasmacytoid Dendritic Cell || id:ebi-a-GCST90001944	TRUE	reported	igd	2	TRUE	0.0149793	2872	1.14322e-05	167353	TRUE	2.10776e-10	0.0176723	51.6318	43.6444
rs7658518	A	G	A	G	-0.3048	-0.283217	0.294	0.219891	FALSE	FALSE	FALSE	gen_samplesize_finngen_R9_C3_CERVIX_SQUAM_EXALLC.gz	83239126	0.033408	0.133144	167353	outcome	TRUE	reported	textfile	ebi-a-GCST90001944	CD123 on plasmacytoid Dendritic Cell || id:ebi-a-GCST90001944	TRUE	reported	igd	2	TRUE	0.0335211	2872	2.70368e-05	167353	TRUE	1.19514e-21	0.0385667	115.126	99.5423
rs508318	A	G	A	G	-0.2535	-0.517763	0.2022	0.131517	FALSE	FALSE	FALSE	gen_samplesize_finngen_R9_C3_CERVIX_SQUAM_EXALLC.gz	32617117	0.00275081	0.172916	167353	outcome	TRUE	reported	textfile	ebi-a-GCST90001572	Terminally Differentiated CD4-CD8- T cell Absolute Count || id:ebi-a-GCST90001572	TRUE	reported	igd	2	TRUE	0.0135518	3395	5.35723e-05	167353	TRUE	2.60219e-10	0.020733	71.8363	46.6129
rs61126090	G	A	G	A	-0.2671	-0.66816	0.1973	0.00867372	FALSE	FALSE	FALSE	gen_samplesize_finngen_R9_C3_CERVIX_SQUAM_EXALLC.gz	32618605	0.263218	0.597201	167353	outcome	TRUE	reported	textfile	ebi-a-GCST90001572	Terminally Differentiated CD4-CD8- T cell Absolute Count || id:ebi-a-GCST90001572	TRUE	reported	igd	2	TRUE	0.0147241	3395	7.47977e-06	167353	TRUE	6.26414e-12	0.0225974	78.4456	50.7053
rs1081003	A	G	A	G	-0.5412	-0.0870506	0.0872	0.0181927	FALSE	FALSE	FALSE	gen_samplesize_finngen_R9_C3_CERVIX_SQUAM_EXALLC.gz	42129754	0.835015	0.417961	167353	outcome	TRUE	reported	textfile	ebi-a-GCST90001705	BAFF-R on IgD+ CD38- B cell || id:ebi-a-GCST90001705	TRUE	reported	igd	2	TRUE	0.0386321	3645	2.59205e-07	167353	TRUE	1.93413e-32	0.046627	178.17	146.392
rs117430146	C	G	C	G	0.3149	-0.615623	0.0562	0.007409	FALSE	TRUE	FALSE	gen_samplesize_finngen_R9_C3_CERVIX_SQUAM_EXALLC.gz	41602656	0.34012	0.645356	167353	outcome	TRUE	reported	textfile	ebi-a-GCST90001705	BAFF-R on IgD+ CD38- B cell || id:ebi-a-GCST90001705	TRUE	reported	igd	2	TRUE	0.00871275	3645	5.43751e-06	167353	TRUE	5.04149e-08	0.0105194	38.7296	32.0195
rs117705111	A	G	A	G	-0.7379	0.568234	0.0364	0.025081	FALSE	FALSE	FALSE	gen_samplesize_finngen_R9_C3_CERVIX_SQUAM_EXALLC.gz	41561506	0.103377	0.348888	167353	outcome	TRUE	reported	textfile	ebi-a-GCST90001705	BAFF-R on IgD+ CD38- B cell || id:ebi-a-GCST90001705	TRUE	reported	igd	2	TRUE	0.0340054	3645	1.58507e-05	167353	TRUE	1.16214e-27	0.0381965	144.676	128.243
rs149806587	G	A	G	A	-0.5355	0.0743576	0.0527	0.00593126	FALSE	FALSE	FALSE	gen_samplesize_finngen_R9_C3_CERVIX_SQUAM_EXALLC.gz	40378201	0.916891	0.712577	167353	outcome	TRUE	reported	textfile	ebi-a-GCST90001705	BAFF-R on IgD+ CD38- B cell || id:ebi-a-GCST90001705	TRUE	reported	igd	2	TRUE	0.0233893	3645	6.50667e-08	167353	TRUE	4.01464e-20	0.0286317	107.38	87.2479
rs182240980	T	A	T	A	-1.496	0.494465	0.0989	0.0869987	FALSE	TRUE	FALSE	gen_samplesize_finngen_R9_C3_CERVIX_SQUAM_EXALLC.gz	41921474	0.00205371	0.160418	167353	outcome	TRUE	reported	textfile	ebi-a-GCST90001705	BAFF-R on IgD+ CD38- B cell || id:ebi-a-GCST90001705	TRUE	reported	igd	2	TRUE	0.350098	3645	5.67691e-05	167353	TRUE	0	0.398899	2417.54	1962.46
rs1894588	T	C	T	C	-0.5121	0.0953799	0.0621	0.0724009	FALSE	FALSE	FALSE	gen_samplesize_finngen_R9_C3_CERVIX_SQUAM_EXALLC.gz	40233976	0.654641	0.213223	167353	outcome	TRUE	reported	textfile	ebi-a-GCST90001705	BAFF-R on IgD+ CD38- B cell || id:ebi-a-GCST90001705	TRUE	reported	igd	2	TRUE	0.0269003	3645	1.19569e-06	167353	TRUE	9.60754e-23	0.0305483	114.794	100.707
rs5757678	T	C	T	C	0.2107	0.00328014	0.6417	0.738452	FALSE	FALSE	FALSE	gen_samplesize_finngen_R9_C3_CERVIX_SQUAM_EXALLC.gz	39447404	0.979308	0.126471	167353	outcome	TRUE	reported	textfile	ebi-a-GCST90001705	BAFF-R on IgD+ CD38- B cell || id:ebi-a-GCST90001705	TRUE	reported	igd	2	TRUE	0.0178559	3645	4.01952e-09	167353	TRUE	1.0399e-15	0.0204145	75.9197	66.2316
rs5759077	A	T	A	T	-0.4487	-0.0236124	0.1407	0.107616	FALSE	TRUE	FALSE	gen_samplesize_finngen_R9_C3_CERVIX_SQUAM_EXALLC.gz	42995810	0.897338	0.183007	167353	outcome	TRUE	reported	textfile	ebi-a-GCST90001705	BAFF-R on IgD+ CD38- B cell || id:ebi-a-GCST90001705	TRUE	reported	igd	2	TRUE	0.0409863	3645	9.94756e-08	167353	TRUE	1.96305e-34	0.0486834	186.43	155.694
rs76146864	T	C	T	C	-0.6949	-0.615849	0.0263	0.0148247	FALSE	FALSE	FALSE	gen_samplesize_finngen_R9_C3_CERVIX_SQUAM_EXALLC.gz	39850050	0.183979	0.463531	167353	outcome	TRUE	reported	textfile	ebi-a-GCST90001705	BAFF-R on IgD+ CD38- B cell || id:ebi-a-GCST90001705	TRUE	reported	igd	2	TRUE	0.0214029	3645	1.05477e-05	167353	TRUE	7.72636e-18	0.0247318	92.3827	79.676
rs1081003	A	G	A	G	-0.5202	-0.0870506	0.0887	0.0181927	FALSE	FALSE	FALSE	gen_samplesize_finngen_R9_C3_CERVIX_SQUAM_EXALLC.gz	42129754	0.835015	0.417961	167353	outcome	TRUE	reported	textfile	ebi-a-GCST90001706	BAFF-R on IgD+ CD38- naive B cell || id:ebi-a-GCST90001706	TRUE	reported	igd	2	TRUE	0.039415	1837	2.59205e-07	167353	TRUE	1.25136e-17	0.0437477	83.9497	75.2943
rs117705111	A	G	A	G	-0.7129	0.568234	0.0346	0.025081	FALSE	FALSE	FALSE	gen_samplesize_finngen_R9_C3_CERVIX_SQUAM_EXALLC.gz	41561506	0.103377	0.348888	167353	outcome	TRUE	reported	textfile	ebi-a-GCST90001706	BAFF-R on IgD+ CD38- naive B cell || id:ebi-a-GCST90001706	TRUE	reported	igd	2	TRUE	0.0318934	1837	1.58507e-05	167353	TRUE	5.50518e-14	0.0339524	64.4923	60.4524
rs149806587	G	A	G	A	-0.5047	0.0743576	0.0517	0.00593126	FALSE	FALSE	FALSE	gen_samplesize_finngen_R9_C3_CERVIX_SQUAM_EXALLC.gz	40378201	0.916891	0.712577	167353	outcome	TRUE	reported	textfile	ebi-a-GCST90001706	BAFF-R on IgD+ CD38- naive B cell || id:ebi-a-GCST90001706	TRUE	reported	igd	2	TRUE	0.0213386	1837	6.50667e-08	167353	TRUE	3.95575e-10	0.0249766	47.0061	40.0101
rs1894588	T	C	T	C	-0.607	0.0953799	0.061	0.0724009	FALSE	FALSE	FALSE	gen_samplesize_finngen_R9_C3_CERVIX_SQUAM_EXALLC.gz	40233976	0.654641	0.213223	167353	outcome	TRUE	reported	textfile	ebi-a-GCST90001706	BAFF-R on IgD+ CD38- naive B cell || id:ebi-a-GCST90001706	TRUE	reported	igd	2	TRUE	0.0393105	1837	1.19569e-06	167353	TRUE	1.71668e-17	0.0422088	80.8664	75.0864
rs2018340	A	G	A	G	-0.472	-0.0235632	0.1375	0.107618	FALSE	FALSE	FALSE	gen_samplesize_finngen_R9_C3_CERVIX_SQUAM_EXALLC.gz	42994313	0.897549	0.183004	167353	outcome	TRUE	reported	textfile	ebi-a-GCST90001706	BAFF-R on IgD+ CD38- naive B cell || id:ebi-a-GCST90001706	TRUE	reported	igd	2	TRUE	0.0467052	1837	9.90647e-08	167353	TRUE	9.73594e-21	0.0528416	102.374	89.903
rs5757678	T	C	T	C	0.2286	0.00328014	0.6486	0.738452	FALSE	FALSE	FALSE	gen_samplesize_finngen_R9_C3_CERVIX_SQUAM_EXALLC.gz	39447404	0.979308	0.126471	167353	outcome	TRUE	reported	textfile	ebi-a-GCST90001706	BAFF-R on IgD+ CD38- naive B cell || id:ebi-a-GCST90001706	TRUE	reported	igd	2	TRUE	0.021455	1837	4.01952e-09	167353	TRUE	3.35888e-10	0.0238211	44.7783	40.233
rs6002543	G	C	G	C	-1.52	0.489778	0.0947	0.0875308	FALSE	TRUE	FALSE	gen_samplesize_finngen_R9_C3_CERVIX_SQUAM_EXALLC.gz	41924543	0.00225564	0.160355	167353	outcome	TRUE	reported	textfile	ebi-a-GCST90001706	BAFF-R on IgD+ CD38- naive B cell || id:ebi-a-GCST90001706	TRUE	reported	igd	2	TRUE	0.366014	1837	5.57418e-05	167353	TRUE	9.21479e-192	0.39615	1203.83	1059.38
rs76146864	T	C	T	C	-0.7454	-0.615849	0.025	0.0148247	FALSE	FALSE	FALSE	gen_samplesize_finngen_R9_C3_CERVIX_SQUAM_EXALLC.gz	39850050	0.183979	0.463531	167353	outcome	TRUE	reported	textfile	ebi-a-GCST90001706	BAFF-R on IgD+ CD38- naive B cell || id:ebi-a-GCST90001706	TRUE	reported	igd	2	TRUE	0.0243699	1837	1.05477e-05	167353	TRUE	5.18462e-11	0.0270865	51.0876	45.8357
rs117086217	G	A	G	A	-0.4887	-0.495398	0.0343	0.00515573	FALSE	FALSE	FALSE	gen_samplesize_finngen_R9_C3_CERVIX_SQUAM_EXALLC.gz	39480833	0.512079	0.755636	167353	outcome	TRUE	reported	textfile	ebi-a-GCST90001712	BAFF-R on IgD- CD38- B cell || id:ebi-a-GCST90001712	TRUE	reported	igd	2	TRUE	0.0143431	3657	2.56835e-06	167353	TRUE	1.24396e-12	0.0158216	58.7577	53.187
rs142780018	A	G	A	G	-0.3333	-1.03097	0.0463	0.0113484	FALSE	FALSE	FALSE	gen_samplesize_finngen_R9_C3_CERVIX_SQUAM_EXALLC.gz	44000046	0.0507809	0.527805	167353	outcome	TRUE	reported	textfile	ebi-a-GCST90001712	BAFF-R on IgD- CD38- B cell || id:ebi-a-GCST90001712	TRUE	reported	igd	2	TRUE	0.00875548	3657	2.27985e-05	167353	TRUE	1.00221e-07	0.00981055	36.2128	32.2839
rs2142827	A	G	A	G	-0.3562	-0.0586157	0.1416	0.223992	FALSE	FALSE	FALSE	gen_samplesize_finngen_R9_C3_CERVIX_SQUAM_EXALLC.gz	42478775	0.666983	0.136223	167353	outcome	TRUE	reported	textfile	ebi-a-GCST90001712	BAFF-R on IgD- CD38- B cell || id:ebi-a-GCST90001712	TRUE	reported	igd	2	TRUE	0.0264862	3657	1.10636e-06	167353	TRUE	1.73104e-22	0.030844	116.323	99.4409
rs5758649	T	C	T	C	-0.6648	-0.183542	0.0871	0.0106708	FALSE	FALSE	FALSE	gen_samplesize_finngen_R9_C3_CERVIX_SQUAM_EXALLC.gz	42209542	0.730263	0.532351	167353	outcome	TRUE	reported	textfile	ebi-a-GCST90001712	BAFF-R on IgD- CD38- B cell || id:ebi-a-GCST90001712	TRUE	reported	igd	2	TRUE	0.0573297	3657	7.10307e-07	167353	TRUE	5.74888e-48	0.0702835	276.306	222.283
rs73165129	T	C	T	C	-1.461	0.494198	0.099	0.0869995	FALSE	FALSE	FALSE	gen_samplesize_finngen_R9_C3_CERVIX_SQUAM_EXALLC.gz	41919367	0.00206134	0.160389	167353	outcome	TRUE	reported	textfile	ebi-a-GCST90001712	BAFF-R on IgD- CD38- B cell || id:ebi-a-GCST90001712	TRUE	reported	igd	2	TRUE	0.333802	3657	5.67283e-05	167353	TRUE	0	0.380794	2247.72	1831.36
rs75056525	A	G	A	G	-0.6176	-0.171611	0.0762	0.0272723	FALSE	FALSE	FALSE	gen_samplesize_finngen_R9_C3_CERVIX_SQUAM_EXALLC.gz	42953878	0.625538	0.35165	167353	outcome	TRUE	reported	textfile	ebi-a-GCST90001712	BAFF-R on IgD- CD38- B cell || id:ebi-a-GCST90001712	TRUE	reported	igd	2	TRUE	0.0445842	3657	1.42312e-06	167353	TRUE	3.19681e-37	0.0537004	207.413	170.56
rs9614288	T	A	T	A	-0.313	0.220072	0.2346	0.244355	FALSE	TRUE	FALSE	gen_samplesize_finngen_R9_C3_CERVIX_SQUAM_EXALLC.gz	43901806	0.0927406	0.130908	167353	outcome	TRUE	reported	textfile	ebi-a-GCST90001712	BAFF-R on IgD- CD38- B cell || id:ebi-a-GCST90001712	TRUE	reported	igd	2	TRUE	0.0307638	3657	1.68874e-05	167353	TRUE	4.08313e-25	0.0351832	133.284	116.011
rs1081003	A	G	A	G	-0.5326	-0.0870506	0.0874	0.0181927	FALSE	FALSE	FALSE	gen_samplesize_finngen_R9_C3_CERVIX_SQUAM_EXALLC.gz	42129754	0.835015	0.417961	167353	outcome	TRUE	reported	textfile	ebi-a-GCST90001829	BAFF-R on B cell || id:ebi-a-GCST90001829	TRUE	reported	igd	2	TRUE	0.0372637	3660	2.59205e-07	167353	TRUE	1.93764e-31	0.0452506	173.372	141.587
rs117430146	C	G	C	G	0.3083	-0.615623	0.056	0.007409	FALSE	TRUE	FALSE	gen_samplesize_finngen_R9_C3_CERVIX_SQUAM_EXALLC.gz	41602656	0.34012	0.645356	167353	outcome	TRUE	reported	textfile	ebi-a-GCST90001829	BAFF-R on B cell || id:ebi-a-GCST90001829	TRUE	reported	igd	2	TRUE	0.00826728	3660	5.43751e-06	167353	TRUE	1.06686e-07	0.0100493	37.1336	30.4938
rs117705111	A	G	A	G	-0.7406	0.568234	0.0365	0.025081	FALSE	FALSE	FALSE	gen_samplesize_finngen_R9_C3_CERVIX_SQUAM_EXALLC.gz	41561506	0.103377	0.348888	167353	outcome	TRUE	reported	textfile	ebi-a-GCST90001829	BAFF-R on B cell || id:ebi-a-GCST90001829	TRUE	reported	igd	2	TRUE	0.0340904	3660	1.58507e-05	167353	TRUE	7.80258e-28	0.0385782	146.782	129.104
rs149806587	G	A	G	A	-0.5338	0.0743576	0.0526	0.00593126	FALSE	FALSE	FALSE	gen_samplesize_finngen_R9_C3_CERVIX_SQUAM_EXALLC.gz	40378201	0.916891	0.712577	167353	outcome	TRUE	reported	textfile	ebi-a-GCST90001829	BAFF-R on B cell || id:ebi-a-GCST90001829	TRUE	reported	igd	2	TRUE	0.0230648	3660	6.50667e-08	167353	TRUE	6.18983e-20	0.0283992	106.921	86.3631
rs1801274	G	A	G	A	-0.1724	-0.0176284	0.3253	0.502261	FALSE	FALSE	FALSE	gen_samplesize_finngen_R9_C3_CERVIX_SQUAM_EXALLC.gz	161509955	0.873529	0.110747	167353	outcome	TRUE	reported	textfile	ebi-a-GCST90001829	BAFF-R on B cell || id:ebi-a-GCST90001829	TRUE	reported	igd	2	TRUE	0.0110389	3660	1.51403e-07	167353	TRUE	3.27045e-10	0.0130467	48.3556	40.8311
rs1894588	T	C	T	C	-0.5142	0.0953799	0.0622	0.0724009	FALSE	FALSE	FALSE	gen_samplesize_finngen_R9_C3_CERVIX_SQUAM_EXALLC.gz	40233976	0.654641	0.213223	167353	outcome	TRUE	reported	textfile	ebi-a-GCST90001829	BAFF-R on B cell || id:ebi-a-GCST90001829	TRUE	reported	igd	2	TRUE	0.0269045	3660	1.19569e-06	167353	TRUE	7.83486e-23	0.0308457	116.425	101.138
rs5757678	T	C	T	C	0.2136	0.00328014	0.6419	0.738452	FALSE	FALSE	FALSE	gen_samplesize_finngen_R9_C3_CERVIX_SQUAM_EXALLC.gz	39447404	0.979308	0.126471	167353	outcome	TRUE	reported	textfile	ebi-a-GCST90001829	BAFF-R on B cell || id:ebi-a-GCST90001829	TRUE	reported	igd	2	TRUE	0.0181988	3660	4.01952e-09	167353	TRUE	4.81785e-16	0.0209751	78.3708	67.8051
rs5759079	A	G	A	G	-0.4435	-0.101615	0.1407	0.105379	FALSE	FALSE	FALSE	gen_samplesize_finngen_R9_C3_CERVIX_SQUAM_EXALLC.gz	42997431	0.582369	0.184779	167353	outcome	TRUE	reported	textfile	ebi-a-GCST90001829	BAFF-R on B cell || id:ebi-a-GCST90001829	TRUE	reported	igd	2	TRUE	0.0397943	3660	1.8071e-06	167353	TRUE	2.94347e-33	0.0475616	182.668	151.6
rs73165129	T	C	T	C	-1.496	0.494198	0.099	0.0869995	FALSE	FALSE	FALSE	gen_samplesize_finngen_R9_C3_CERVIX_SQUAM_EXALLC.gz	41919367	0.00206134	0.160389	167353	outcome	TRUE	reported	textfile	ebi-a-GCST90001829	BAFF-R on B cell || id:ebi-a-GCST90001829	TRUE	reported	igd	2	TRUE	0.348089	3660	5.67283e-05	167353	TRUE	0	0.399258	2431.13	1953.2
rs76146864	T	C	T	C	-0.7056	-0.615849	0.0264	0.0148247	FALSE	FALSE	FALSE	gen_samplesize_finngen_R9_C3_CERVIX_SQUAM_EXALLC.gz	39850050	0.183979	0.463531	167353	outcome	TRUE	reported	textfile	ebi-a-GCST90001829	BAFF-R on B cell || id:ebi-a-GCST90001829	TRUE	reported	igd	2	TRUE	0.021975	3660	1.05477e-05	167353	TRUE	2.3375e-18	0.0255936	96.0805	82.1908
rs112417310	A	G	A	G	0.5474	-0.435464	0.0201	0.00411355	FALSE	FALSE	FALSE	gen_samplesize_finngen_R9_C3_CERVIX_SQUAM_EXALLC.gz	206682138	0.573037	0.77267	167353	outcome	TRUE	reported	textfile	ebi-a-GCST90001723	CD19 on CD24+ CD27+ B cell || id:ebi-a-GCST90001723	TRUE	reported	igd	2	TRUE	0.0102059	3656	1.89796e-06	167353	TRUE	2.25004e-09	0.0118037	43.6458	37.6769
rs138920008	C	G	C	G	-1.443	0.783751	0.0041	0.0295655	FALSE	TRUE	FALSE	gen_samplesize_finngen_R9_C3_CERVIX_SQUAM_EXALLC.gz	32411487	0.0186814	0.333251	167353	outcome	TRUE	reported	textfile	ebi-a-GCST90001723	CD19 on CD24+ CD27+ B cell || id:ebi-a-GCST90001723	TRUE	reported	igd	2	TRUE	0.0119788	3656	3.30499e-05	167353	TRUE	4.7679e-10	0.0170044	63.209	44.3011
rs114672530	A	G	A	G	-0.6177	-0.505204	0.0173	0.0172153	FALSE	FALSE	FALSE	gen_samplesize_finngen_R9_C3_CERVIX_SQUAM_EXALLC.gz	168337041	0.238814	0.428882	167353	outcome	TRUE	reported	textfile	ebi-a-GCST90001853	CD3 on activated CD4 regulatory T cell || id:ebi-a-GCST90001853	TRUE	reported	igd	2	TRUE	0.0118139	2919	8.29136e-06	167353	TRUE	1.2868e-08	0.0129734	38.3407	34.8732
rs12138291	A	G	A	G	-0.2802	0.0254441	0.1482	0.249362	FALSE	FALSE	FALSE	gen_samplesize_finngen_R9_C3_CERVIX_SQUAM_EXALLC.gz	166495239	0.843289	0.128708	167353	outcome	TRUE	reported	textfile	ebi-a-GCST90001853	CD3 on activated CD4 regulatory T cell || id:ebi-a-GCST90001853	TRUE	reported	igd	2	TRUE	0.0179259	2919	2.33526e-07	167353	TRUE	6.7116e-13	0.0198222	58.9907	53.2444
rs2949661	T	C	T	C	0.6184	0.258416	0.4466	0.258815	FALSE	FALSE	FALSE	gen_samplesize_finngen_R9_C3_CERVIX_SQUAM_EXALLC.gz	167455687	0.0405471	0.126172	167353	outcome	TRUE	reported	textfile	ebi-a-GCST90001853	CD3 on activated CD4 regulatory T cell || id:ebi-a-GCST90001853	TRUE	reported	igd	2	TRUE	0.172135	2919	2.50653e-05	167353	TRUE	8.99852e-121	0.189028	679.92	606.521
rs35055340	T	C	T	C	-0.4927	-0.247564	0.0324	0.0520663	FALSE	FALSE	FALSE	gen_samplesize_finngen_R9_C3_CERVIX_SQUAM_EXALLC.gz	165344826	0.321683	0.24981	167353	outcome	TRUE	reported	textfile	ebi-a-GCST90001853	CD3 on activated CD4 regulatory T cell || id:ebi-a-GCST90001853	TRUE	reported	igd	2	TRUE	0.0139704	2919	5.86846e-06	167353	TRUE	4.73226e-10	0.0152207	45.0852	41.3289
rs62447171	A	G	A	G	-0.2184	-0.189587	0.2429	0.205474	FALSE	FALSE	FALSE	gen_samplesize_finngen_R9_C3_CERVIX_SQUAM_EXALLC.gz	50270294	0.166607	0.137065	167353	outcome	TRUE	reported	textfile	ebi-a-GCST90001945	CD123 on CD62L+ plasmacytoid Dendritic Cell || id:ebi-a-GCST90001945	TRUE	reported	igd	2	TRUE	0.0148718	2872	1.14322e-05	167353	TRUE	2.45872e-10	0.0175435	51.2489	43.3264
rs7658518	A	G	A	G	-0.3012	-0.283217	0.294	0.219891	FALSE	FALSE	FALSE	gen_samplesize_finngen_R9_C3_CERVIX_SQUAM_EXALLC.gz	83239126	0.033408	0.133144	167353	outcome	TRUE	reported	textfile	ebi-a-GCST90001945	CD123 on CD62L+ plasmacytoid Dendritic Cell || id:ebi-a-GCST90001945	TRUE	reported	igd	2	TRUE	0.032739	2872	2.70368e-05	167353	TRUE	3.71176e-21	0.037661	112.317	97.1411
rs1081003	A	G	A	G	-0.4922	-0.0870506	0.0874	0.0181927	FALSE	FALSE	FALSE	gen_samplesize_finngen_R9_C3_CERVIX_SQUAM_EXALLC.gz	42129754	0.835015	0.417961	167353	outcome	TRUE	reported	textfile	ebi-a-GCST90001708	BAFF-R on IgD+ CD38+ B cell || id:ebi-a-GCST90001708	TRUE	reported	igd	2	TRUE	0.0318947	3656	2.59205e-07	167353	TRUE	5.12231e-27	0.0386461	146.889	120.383
rs117430146	C	G	C	G	0.3402	-0.615623	0.0561	0.007409	FALSE	TRUE	FALSE	gen_samplesize_finngen_R9_C3_CERVIX_SQUAM_EXALLC.gz	41602656	0.34012	0.645356	167353	outcome	TRUE	reported	textfile	ebi-a-GCST90001708	BAFF-R on IgD+ CD38+ B cell || id:ebi-a-GCST90001708	TRUE	reported	igd	2	TRUE	0.0100702	3656	5.43751e-06	167353	TRUE	4.08102e-09	0.0122571	45.3432	37.1707
rs117705111	A	G	A	G	-0.7389	0.568234	0.0365	0.025081	FALSE	FALSE	FALSE	gen_samplesize_finngen_R9_C3_CERVIX_SQUAM_EXALLC.gz	41561506	0.103377	0.348888	167353	outcome	TRUE	reported	textfile	ebi-a-GCST90001708	BAFF-R on IgD+ CD38+ B cell || id:ebi-a-GCST90001708	TRUE	reported	igd	2	TRUE	0.0338547	3656	1.58507e-05	167353	TRUE	1.28614e-27	0.0384013	145.922	128.04
rs149806587	G	A	G	A	-0.4826	0.0743576	0.0527	0.00593126	FALSE	FALSE	FALSE	gen_samplesize_finngen_R9_C3_CERVIX_SQUAM_EXALLC.gz	40378201	0.916891	0.712577	167353	outcome	TRUE	reported	textfile	ebi-a-GCST90001708	BAFF-R on IgD+ CD38+ B cell || id:ebi-a-GCST90001708	TRUE	reported	igd	2	TRUE	0.0188686	3656	6.50667e-08	167353	TRUE	1.58287e-16	0.0232543	86.9941	70.272
rs1894588	T	C	T	C	-0.5142	0.0953799	0.0622	0.0724009	FALSE	FALSE	FALSE	gen_samplesize_finngen_R9_C3_CERVIX_SQUAM_EXALLC.gz	40233976	0.654641	0.213223	167353	outcome	TRUE	reported	textfile	ebi-a-GCST90001708	BAFF-R on IgD+ CD38+ B cell || id:ebi-a-GCST90001708	TRUE	reported	igd	2	TRUE	0.0268717	3656	1.19569e-06	167353	TRUE	8.77408e-23	0.0308457	116.297	100.901
rs4657041	C	T	C	T	-0.1522	-0.020383	0.3342	0.503121	FALSE	FALSE	FALSE	gen_samplesize_finngen_R9_C3_CERVIX_SQUAM_EXALLC.gz	161509069	0.854066	0.110817	167353	outcome	TRUE	reported	textfile	ebi-a-GCST90001708	BAFF-R on IgD+ CD38+ B cell || id:ebi-a-GCST90001708	TRUE	reported	igd	2	TRUE	0.00860865	3656	2.0216e-07	167353	TRUE	3.0823e-08	0.0103088	38.0608	31.7292
rs5757678	T	C	T	C	0.2246	0.00328014	0.6418	0.738452	FALSE	FALSE	FALSE	gen_samplesize_finngen_R9_C3_CERVIX_SQUAM_EXALLC.gz	39447404	0.979308	0.126471	167353	outcome	TRUE	reported	textfile	ebi-a-GCST90001708	BAFF-R on IgD+ CD38+ B cell || id:ebi-a-GCST90001708	TRUE	reported	igd	2	TRUE	0.0200589	3656	4.01952e-09	167353	TRUE	1.57246e-17	0.023194	86.7631	74.7955
rs5759079	A	G	A	G	-0.4284	-0.101615	0.1406	0.105379	FALSE	FALSE	FALSE	gen_samplesize_finngen_R9_C3_CERVIX_SQUAM_EXALLC.gz	42997431	0.582369	0.184779	167353	outcome	TRUE	reported	textfile	ebi-a-GCST90001708	BAFF-R on IgD+ CD38+ B cell || id:ebi-a-GCST90001708	TRUE	reported	igd	2	TRUE	0.0371498	3656	1.8071e-06	167353	TRUE	4.63774e-31	0.0443516	169.582	140.983
rs73165129	T	C	T	C	-1.444	0.494198	0.099	0.0869995	FALSE	FALSE	FALSE	gen_samplesize_finngen_R9_C3_CERVIX_SQUAM_EXALLC.gz	41919367	0.00206134	0.160389	167353	outcome	TRUE	reported	textfile	ebi-a-GCST90001708	BAFF-R on IgD+ CD38+ B cell || id:ebi-a-GCST90001708	TRUE	reported	igd	2	TRUE	0.323431	3656	5.67283e-05	167353	TRUE	0	0.371984	2164.32	1746.78
rs76146864	T	C	T	C	-0.7005	-0.615849	0.0264	0.0148247	FALSE	FALSE	FALSE	gen_samplesize_finngen_R9_C3_CERVIX_SQUAM_EXALLC.gz	39850050	0.183979	0.463531	167353	outcome	TRUE	reported	textfile	ebi-a-GCST90001708	BAFF-R on IgD+ CD38+ B cell || id:ebi-a-GCST90001708	TRUE	reported	igd	2	TRUE	0.0216504	3656	1.05477e-05	167353	TRUE	4.40371e-18	0.025225	94.5573	80.8614
rs1800973	A	C	A	C	-0.2562	0.084871	0.0798	0.0499332	FALSE	FALSE	FALSE	gen_samplesize_finngen_R9_C3_OVARY_EXALLC.gz	69350234	0.403356	0.101564	168214	outcome	TRUE	reported	textfile	ebi-a-GCST90002010	HLA DR on monocyte || id:ebi-a-GCST90002010	TRUE	reported	igd	2	TRUE	0.00852774	3629	4.15126e-06	168214	TRUE	6.81175e-08	0.00963992	35.3043	31.1961
rs62395272	T	C	T	C	-0.2546	-0.0546759	0.2849	0.110972	FALSE	FALSE	FALSE	gen_samplesize_finngen_R9_C3_OVARY_EXALLC.gz	31426647	0.441307	0.0710088	168214	outcome	TRUE	reported	textfile	ebi-a-GCST90002010	HLA DR on monocyte || id:ebi-a-GCST90002010	TRUE	reported	igd	2	TRUE	0.016127	3629	3.52459e-06	168214	TRUE	6.62448e-14	0.0264123	98.3962	59.4515
rs9270588	T	C	T	C	-0.5388	0.0997057	0.5834	0.515758	FALSE	FALSE	FALSE	gen_samplesize_finngen_R9_C3_OVARY_EXALLC.gz	32593550	0.0251507	0.0445297	168214	outcome	TRUE	reported	textfile	ebi-a-GCST90002010	HLA DR on monocyte || id:ebi-a-GCST90002010	TRUE	reported	igd	2	TRUE	0.0921562	3629	2.98037e-05	168214	TRUE	3.34197e-75	0.141114	595.913	368.181
rs9271768	G	A	G	A	-0.4741	0.120333	0.4388	0.295471	FALSE	FALSE	FALSE	gen_samplesize_finngen_R9_C3_OVARY_EXALLC.gz	32626411	0.0136399	0.0487849	168214	outcome	TRUE	reported	textfile	ebi-a-GCST90002010	HLA DR on monocyte || id:ebi-a-GCST90002010	TRUE	reported	igd	2	TRUE	0.0671128	3629	3.61681e-05	168214	TRUE	9.39877e-54	0.110702	451.496	260.93
rs116007826	G	A	G	A	0.8001	0.165544	0.0686	0.000832635	FALSE	FALSE	FALSE	gen_samplesize_finngen_R9_C3_OVARY_EXALLC.gz	31601968	0.832513	0.782788	168214	outcome	TRUE	reported	textfile	ebi-a-GCST90002104	HLA DR on myeloid Dendritic Cell || id:ebi-a-GCST90002104	TRUE	reported	igd	2	TRUE	0.0580703	2872	2.65877e-07	168214	TRUE	8.46015e-39	0.0818048	255.697	176.936
rs29221	G	C	G	C	0.3075	-0.0158059	0.1555	0.395607	FALSE	TRUE	FALSE	gen_samplesize_finngen_R9_C3_OVARY_EXALLC.gz	29621347	0.729279	0.0456706	168214	outcome	TRUE	reported	textfile	ebi-a-GCST90002104	HLA DR on myeloid Dendritic Cell || id:ebi-a-GCST90002104	TRUE	reported	igd	2	TRUE	0.0195863	2872	7.12045e-07	168214	TRUE	1.02711e-13	0.0248342	73.0893	57.3356
rs35525122	A	C	A	C	0.8525	-0.169779	0.1179	0.152385	FALSE	FALSE	FALSE	gen_samplesize_finngen_R9_C3_OVARY_EXALLC.gz	32593506	0.00792556	0.0639415	168214	outcome	TRUE	reported	textfile	ebi-a-GCST90002104	HLA DR on myeloid Dendritic Cell || id:ebi-a-GCST90002104	TRUE	reported	igd	2	TRUE	0.0969368	2872	4.19109e-05	168214	TRUE	4.77472e-63	0.151165	511.104	308.072
rs55971447	T	C	T	C	-0.4802	0.0394344	0.2371	0.10794	FALSE	FALSE	FALSE	gen_samplesize_finngen_R9_C3_OVARY_EXALLC.gz	161545536	0.585565	0.0723203	168214	outcome	TRUE	reported	textfile	ebi-a-GCST90002104	HLA DR on myeloid Dendritic Cell || id:ebi-a-GCST90002104	TRUE	reported	igd	2	TRUE	0.0755719	2872	1.76755e-06	168214	TRUE	2.61305e-50	0.0834206	261.207	234.622
rs6925683	G	T	G	T	0.2917	-0.0374194	0.1238	0.27236	FALSE	FALSE	FALSE	gen_samplesize_finngen_R9_C3_OVARY_EXALLC.gz	33926515	0.453884	0.0499621	168214	outcome	TRUE	reported	textfile	ebi-a-GCST90002104	HLA DR on myeloid Dendritic Cell || id:ebi-a-GCST90002104	TRUE	reported	igd	2	TRUE	0.0155598	2872	3.33468e-06	168214	TRUE	5.27946e-11	0.0184598	53.976	45.3624
rs9267650	T	A	T	A	-0.2465	-0.0117026	0.2881	0.0230445	FALSE	TRUE	FALSE	gen_samplesize_finngen_R9_C3_OVARY_EXALLC.gz	31857135	0.936888	0.147794	168214	outcome	TRUE	reported	textfile	ebi-a-GCST90002104	HLA DR on myeloid Dendritic Cell || id:ebi-a-GCST90002104	TRUE	reported	igd	2	TRUE	0.0155841	2872	3.7273e-08	168214	TRUE	2.83658e-11	0.0249245	73.3618	45.4343
rs2760980	A	G	A	G	1.049	-0.169814	0.1202	0.152368	FALSE	FALSE	FALSE	gen_samplesize_finngen_R9_C3_OVARY_EXALLC.gz	32597424	0.00788098	0.063909	168214	outcome	TRUE	reported	textfile	ebi-a-GCST90002112	HLA DR on CD33- HLA DR+ || id:ebi-a-GCST90002112	TRUE	reported	igd	2	TRUE	0.151764	1635	4.19708e-05	168214	TRUE	1.48758e-59	0.232739	495.35	292.172
rs9267650	T	A	T	A	-0.3988	-0.0117026	0.2899	0.0230445	FALSE	TRUE	FALSE	gen_samplesize_finngen_R9_C3_OVARY_EXALLC.gz	31857135	0.936888	0.147794	168214	outcome	TRUE	reported	textfile	ebi-a-GCST90002112	HLA DR on CD33- HLA DR+ || id:ebi-a-GCST90002112	TRUE	reported	igd	2	TRUE	0.045849	1635	3.7273e-08	168214	TRUE	2.41369e-18	0.0654799	114.421	78.4692
rs1800973	A	C	A	C	-0.315	0.084871	0.0798	0.0499332	FALSE	FALSE	FALSE	gen_samplesize_finngen_R9_C3_OVARY_EXALLC.gz	69350234	0.403356	0.101564	168214	outcome	TRUE	reported	textfile	ebi-a-GCST90001991	HLA DR on CD14+ monocyte || id:ebi-a-GCST90001991	TRUE	reported	igd	2	TRUE	0.0128353	3629	4.15126e-06	168214	TRUE	2.78652e-11	0.0145726	53.6363	47.1589
rs241432	T	G	T	G	0.2525	-0.0593697	0.5533	0.680273	FALSE	FALSE	FALSE	gen_samplesize_finngen_R9_C3_OVARY_EXALLC.gz	32834426	0.215718	0.0479564	168214	outcome	TRUE	reported	textfile	ebi-a-GCST90001991	HLA DR on CD14+ monocyte || id:ebi-a-GCST90001991	TRUE	reported	igd	2	TRUE	0.0229273	3629	9.1112e-06	168214	TRUE	5.05e-19	0.0315159	118.028	85.1085
rs80032720	A	G	A	G	0.4142	0.0609387	0.0733	0.00277817	FALSE	FALSE	FALSE	gen_samplesize_finngen_R9_C3_OVARY_EXALLC.gz	32417156	0.885952	0.424873	168214	outcome	TRUE	reported	textfile	ebi-a-GCST90001991	HLA DR on CD14+ monocyte || id:ebi-a-GCST90001991	TRUE	reported	igd	2	TRUE	0.0156415	3629	1.22296e-07	168214	TRUE	8.05004e-14	0.0233074	86.5532	57.633
rs9270585	T	C	T	C	-0.5871	0.0997534	0.5834	0.515762	FALSE	FALSE	FALSE	gen_samplesize_finngen_R9_C3_OVARY_EXALLC.gz	32593523	0.0250796	0.0445293	168214	outcome	TRUE	reported	textfile	ebi-a-GCST90001991	HLA DR on CD14+ monocyte || id:ebi-a-GCST90001991	TRUE	reported	igd	2	TRUE	0.107836	3629	2.98328e-05	168214	TRUE	6.5289e-89	0.167548	730.009	438.398
rs9271768	G	A	G	A	-0.5084	0.120333	0.4388	0.295471	FALSE	FALSE	FALSE	gen_samplesize_finngen_R9_C3_OVARY_EXALLC.gz	32626411	0.0136399	0.0487849	168214	outcome	TRUE	reported	textfile	ebi-a-GCST90001991	HLA DR on CD14+ monocyte || id:ebi-a-GCST90001991	TRUE	reported	igd	2	TRUE	0.0758323	3629	3.61681e-05	168214	TRUE	4.89123e-61	0.127299	529.063	297.612
rs142186496	G	A	G	A	0.4579	0.107165	0.0688	0.000871567	FALSE	FALSE	FALSE	gen_samplesize_finngen_R9_C3_OVARY_EXALLC.gz	31505930	0.886384	0.750028	168214	outcome	TRUE	reported	textfile	ebi-a-GCST90002109	HLA DR on CD33+ HLA DR+ CD14dim || id:ebi-a-GCST90002109	TRUE	reported	igd	2	TRUE	0.0219577	1578	1.21365e-07	168214	TRUE	4.02705e-09	0.026866	43.5097	35.3823
rs613165	A	G	A	G	-0.2784	0.0995175	0.3188	0.303753	FALSE	FALSE	FALSE	gen_samplesize_finngen_R9_C3_OVARY_EXALLC.gz	31866621	0.040694	0.048625	168214	outcome	TRUE	reported	textfile	ebi-a-GCST90002109	HLA DR on CD33+ HLA DR+ CD14dim || id:ebi-a-GCST90002109	TRUE	reported	igd	2	TRUE	0.0248282	1578	2.49007e-05	168214	TRUE	1.20589e-09	0.0336637	54.9021	40.1255
rs9270588	T	C	T	C	-0.4302	0.0997057	0.5722	0.515758	FALSE	FALSE	FALSE	gen_samplesize_finngen_R9_C3_OVARY_EXALLC.gz	32593550	0.0251507	0.0445297	168214	outcome	TRUE	reported	textfile	ebi-a-GCST90002109	HLA DR on CD33+ HLA DR+ CD14dim || id:ebi-a-GCST90002109	TRUE	reported	igd	2	TRUE	0.0676807	1578	2.98037e-05	168214	TRUE	6.8528e-25	0.0906065	157.023	114.408
rs2517515	T	C	T	C	-0.1602	-0.104851	0.4243	0.170382	FALSE	FALSE	FALSE	gen_samplesize_finngen_R9_C3_OVARY_EXALLC.gz	31061481	0.0750844	0.0589067	168214	outcome	TRUE	reported	textfile	ebi-a-GCST90001910	CD45 on B cell || id:ebi-a-GCST90001910	TRUE	reported	igd	2	TRUE	0.00968381	3112	1.88343e-05	168214	TRUE	1.83976e-07	0.0125379	39.4879	30.4111
rs5750829	G	A	G	A	-0.1537	-0.0903937	0.5967	0.738435	FALSE	FALSE	FALSE	gen_samplesize_finngen_R9_C3_OVARY_EXALLC.gz	39442013	0.0745556	0.0506921	168214	outcome	TRUE	reported	textfile	ebi-a-GCST90001910	CD45 on B cell || id:ebi-a-GCST90001910	TRUE	reported	igd	2	TRUE	0.0110446	3112	1.8903e-05	168214	TRUE	2.30074e-08	0.01137	35.7675	34.7322
rs1800973	A	C	A	C	-0.3123	0.084871	0.0798	0.0499332	FALSE	FALSE	FALSE	gen_samplesize_finngen_R9_C3_OVARY_EXALLC.gz	69350234	0.403356	0.101564	168214	outcome	TRUE	reported	textfile	ebi-a-GCST90001988	HLA DR on CD14+ CD16- monocyte || id:ebi-a-GCST90001988	TRUE	reported	igd	2	TRUE	0.0126625	3629	4.15126e-06	168214	TRUE	3.81043e-11	0.0143238	52.7075	46.516
rs241432	T	G	T	G	0.2595	-0.0593697	0.5533	0.680273	FALSE	FALSE	FALSE	gen_samplesize_finngen_R9_C3_OVARY_EXALLC.gz	32834426	0.215718	0.0479564	168214	outcome	TRUE	reported	textfile	ebi-a-GCST90001988	HLA DR on CD14+ CD16- monocyte || id:ebi-a-GCST90001988	TRUE	reported	igd	2	TRUE	0.0242714	3629	9.1112e-06	168214	TRUE	4.38647e-20	0.0332875	124.891	90.2222
rs80032720	A	G	A	G	0.4253	0.0609387	0.0733	0.00277817	FALSE	FALSE	FALSE	gen_samplesize_finngen_R9_C3_OVARY_EXALLC.gz	32417156	0.885952	0.424873	168214	outcome	TRUE	reported	textfile	ebi-a-GCST90001988	HLA DR on CD14+ CD16- monocyte || id:ebi-a-GCST90001988	TRUE	reported	igd	2	TRUE	0.0165127	3629	1.22296e-07	168214	TRUE	1.62152e-14	0.0245733	91.3728	60.8973
rs9270585	T	C	T	C	-0.6054	0.0997534	0.5834	0.515762	FALSE	FALSE	FALSE	gen_samplesize_finngen_R9_C3_OVARY_EXALLC.gz	32593523	0.0250796	0.0445293	168214	outcome	TRUE	reported	textfile	ebi-a-GCST90001988	HLA DR on CD14+ CD16- monocyte || id:ebi-a-GCST90001988	TRUE	reported	igd	2	TRUE	0.1149	3629	2.98328e-05	168214	TRUE	3.38119e-95	0.178156	786.246	470.843
rs9271768	G	A	G	A	-0.5252	0.120333	0.4388	0.295471	FALSE	FALSE	FALSE	gen_samplesize_finngen_R9_C3_OVARY_EXALLC.gz	32626411	0.0136399	0.0487849	168214	outcome	TRUE	reported	textfile	ebi-a-GCST90001988	HLA DR on CD14+ CD16- monocyte || id:ebi-a-GCST90001988	TRUE	reported	igd	2	TRUE	0.0810721	3629	3.61681e-05	168214	TRUE	1.84165e-65	0.135851	570.194	319.991
rs9270591	T	C	T	C	-0.2715	0.100371	0.5793	0.515856	FALSE	FALSE	FALSE	gen_samplesize_finngen_R9_C3_OVARY_EXALLC.gz	32593647	0.0242153	0.0445359	168214	outcome	TRUE	reported	textfile	ebi-a-GCST90001476	HLA DR++ monocyte %leukocyte || id:ebi-a-GCST90001476	TRUE	reported	igd	2	TRUE	0.0204217	3595	3.01944e-05	168214	TRUE	2.2627e-16	0.035929	133.904	74.905
rs9271768	G	A	G	A	-0.2168	0.120333	0.4356	0.295471	FALSE	FALSE	FALSE	gen_samplesize_finngen_R9_C3_OVARY_EXALLC.gz	32626411	0.0136399	0.0487849	168214	outcome	TRUE	reported	textfile	ebi-a-GCST90001476	HLA DR++ monocyte %leukocyte || id:ebi-a-GCST90001476	TRUE	reported	igd	2	TRUE	0.012108	3595	3.61681e-05	168214	TRUE	5.81327e-10	0.0231112	85.0033	44.0373
rs1354106	G	T	G	T	-0.4306	-0.0432871	0.2237	0.371484	FALSE	FALSE	FALSE	gen_samplesize_finngen_R9_C3_OVARY_EXALLC.gz	51234736	0.350567	0.0463712	168214	outcome	TRUE	reported	textfile	ebi-a-GCST90001530	Monocytic Myeloid-Derived Suppressor Cells Absolute Count || id:ebi-a-GCST90001530	TRUE	reported	igd	2	TRUE	0.0640146	1855	5.18037e-06	168214	TRUE	5.22212e-28	0.0643982	127.543	126.732
rs2071473	T	C	T	C	-0.2405	-0.0039263	0.3892	0.46315	FALSE	FALSE	FALSE	gen_samplesize_finngen_R9_C3_OVARY_EXALLC.gz	32814828	0.929986	0.0446872	168214	outcome	TRUE	reported	textfile	ebi-a-GCST90001530	Monocytic Myeloid-Derived Suppressor Cells Absolute Count || id:ebi-a-GCST90001530	TRUE	reported	igd	2	TRUE	0.0214677	1855	4.58927e-08	168214	TRUE	2.83979e-10	0.0275	52.3984	40.6525
rs80032720	A	G	A	G	-0.4389	0.0609387	0.0749	0.00277817	FALSE	FALSE	FALSE	gen_samplesize_finngen_R9_C3_OVARY_EXALLC.gz	32417156	0.885952	0.424873	168214	outcome	TRUE	reported	textfile	ebi-a-GCST90001530	Monocytic Myeloid-Derived Suppressor Cells Absolute Count || id:ebi-a-GCST90001530	TRUE	reported	igd	2	TRUE	0.0208216	1855	1.22296e-07	168214	TRUE	5.49275e-10	0.0266951	50.8228	39.4029
rs9270591	T	C	T	C	0.4161	0.100371	0.5755	0.515856	FALSE	FALSE	FALSE	gen_samplesize_finngen_R9_C3_OVARY_EXALLC.gz	32593647	0.0242153	0.0445359	168214	outcome	TRUE	reported	textfile	ebi-a-GCST90001530	Monocytic Myeloid-Derived Suppressor Cells Absolute Count || id:ebi-a-GCST90001530	TRUE	reported	igd	2	TRUE	0.0582412	1855	3.01944e-05	168214	TRUE	6.92651e-25	0.0845957	171.242	114.595
rs9271768	G	A	G	A	0.3668	0.120333	0.4372	0.295471	FALSE	FALSE	FALSE	gen_samplesize_finngen_R9_C3_OVARY_EXALLC.gz	32626411	0.0136399	0.0487849	168214	outcome	TRUE	reported	textfile	ebi-a-GCST90001530	Monocytic Myeloid-Derived Suppressor Cells Absolute Count || id:ebi-a-GCST90001530	TRUE	reported	igd	2	TRUE	0.043723	1855	3.61681e-05	168214	TRUE	1.08441e-18	0.0662099	131.386	84.7231
rs508318	A	G	A	G	-0.2535	-0.523886	0.2022	0.13154	FALSE	FALSE	FALSE	gen_samplesize_finngen_R9_CD2_INSITU_VULVA_EXALLC.gz	32617117	0.00281929	0.175402	167252	outcome	TRUE	reported	textfile	ebi-a-GCST90001572	Terminally Differentiated CD4-CD8- T cell Absolute Count || id:ebi-a-GCST90001572	TRUE	reported	igd	2	TRUE	0.0135518	3395	5.33354e-05	167252	TRUE	2.58714e-10	0.020733	71.8363	46.6129
rs61126090	G	A	G	A	-0.2671	-0.632857	0.1973	0.00867895	FALSE	FALSE	FALSE	gen_samplesize_finngen_R9_CD2_INSITU_VULVA_EXALLC.gz	32618605	0.308645	0.621625	167252	outcome	TRUE	reported	textfile	ebi-a-GCST90001572	Terminally Differentiated CD4-CD8- T cell Absolute Count || id:ebi-a-GCST90001572	TRUE	reported	igd	2	TRUE	0.0147241	3395	6.19706e-06	167252	TRUE	5.67314e-12	0.0225974	78.4456	50.7053
rs1800973	A	C	A	C	-0.2562	0.0849218	0.0798	0.049906	FALSE	FALSE	FALSE	gen_samplesize_finngen_R9_C3_VULVA_EXALLC.gz	69350234	0.719979	0.23689	167379	outcome	TRUE	reported	textfile	ebi-a-GCST90002010	HLA DR on monocyte || id:ebi-a-GCST90002010	TRUE	reported	igd	2	TRUE	0.00852774	3629	7.67801e-07	167379	TRUE	4.63005e-08	0.00963992	35.3043	31.1961
rs62395272	T	C	T	C	-0.2546	-0.130492	0.2849	0.11099	FALSE	FALSE	FALSE	gen_samplesize_finngen_R9_C3_VULVA_EXALLC.gz	31426647	0.426981	0.164272	167379	outcome	TRUE	reported	textfile	ebi-a-GCST90002010	HLA DR on monocyte || id:ebi-a-GCST90002010	TRUE	reported	igd	2	TRUE	0.016127	3629	3.77002e-06	167379	TRUE	6.84118e-14	0.0264123	98.3962	59.4515
rs9270588	T	C	T	C	-0.5388	0.262982	0.5834	0.515696	FALSE	FALSE	FALSE	gen_samplesize_finngen_R9_C3_VULVA_EXALLC.gz	32593550	0.00736953	0.0981398	167379	outcome	TRUE	reported	textfile	ebi-a-GCST90002010	HLA DR on monocyte || id:ebi-a-GCST90002010	TRUE	reported	igd	2	TRUE	0.0921562	3629	4.2899e-05	167379	TRUE	1.12207e-74	0.141114	595.913	368.181
rs9271768	G	A	G	A	-0.4741	0.107364	0.4388	0.295343	FALSE	FALSE	FALSE	gen_samplesize_finngen_R9_C3_VULVA_EXALLC.gz	32626411	0.340735	0.112692	167379	outcome	TRUE	reported	textfile	ebi-a-GCST90002010	HLA DR on monocyte || id:ebi-a-GCST90002010	TRUE	reported	igd	2	TRUE	0.0671128	3629	5.42292e-06	167379	TRUE	3.0921e-55	0.110702	451.496	260.93
rs1569590	G	A	G	A	0.2082	-0.264455	0.8748	0.883192	FALSE	FALSE	FALSE	gen_samplesize_finngen_R9_C3_VULVA_EXALLC.gz	15898653	0.0990193	0.160312	167379	outcome	TRUE	reported	textfile	ebi-a-GCST90001746	CD20 on IgD+ CD24+ B cell || id:ebi-a-GCST90001746	TRUE	reported	igd	2	TRUE	0.00862558	3657	1.62581e-05	167379	TRUE	9.89098e-08	0.00949521	35.0377	31.8008
rs55809481	C	T	C	T	-0.2125	0.22329	0.2425	0.307675	FALSE	FALSE	FALSE	gen_samplesize_finngen_R9_C3_VULVA_EXALLC.gz	49369264	0.0465211	0.112171	167379	outcome	TRUE	reported	textfile	ebi-a-GCST90001746	CD20 on IgD+ CD24+ B cell || id:ebi-a-GCST90001746	TRUE	reported	igd	2	TRUE	0.0147775	3657	2.3674e-05	167379	TRUE	2.30753e-12	0.0165898	61.6588	54.8219
rs4371876	A	G	A	G	0.1831	-0.272258	0.4923	0.369196	FALSE	FALSE	FALSE	gen_samplesize_finngen_R9_C3_VULVA_EXALLC.gz	31099773	0.0106221	0.106564	167379	outcome	TRUE	reported	textfile	ebi-a-GCST90001959	CD4 on HLA DR+ CD4+ T cell || id:ebi-a-GCST90001959	TRUE	reported	igd	2	TRUE	0.0131441	3060	3.89967e-05	167379	TRUE	2.41115e-09	0.0167588	52.122	40.7301
rs9357097	T	C	T	C	0.1669	-0.225224	0.476	0.250727	FALSE	FALSE	FALSE	gen_samplesize_finngen_R9_C3_VULVA_EXALLC.gz	30317344	0.0595059	0.119518	167379	outcome	TRUE	reported	textfile	ebi-a-GCST90001959	CD4 on HLA DR+ CD4+ T cell || id:ebi-a-GCST90001959	TRUE	reported	igd	2	TRUE	0.0115423	3060	2.12157e-05	167379	TRUE	1.54032e-08	0.0138957	43.0919	35.7084
rs1800973	A	C	A	C	-0.315	0.0849218	0.0798	0.049906	FALSE	FALSE	FALSE	gen_samplesize_finngen_R9_C3_VULVA_EXALLC.gz	69350234	0.719979	0.23689	167379	outcome	TRUE	reported	textfile	ebi-a-GCST90001991	HLA DR on CD14+ monocyte || id:ebi-a-GCST90001991	TRUE	reported	igd	2	TRUE	0.0128353	3629	7.67801e-07	167379	TRUE	1.74077e-11	0.0145726	53.6363	47.1589
rs241432	T	G	T	G	0.2525	-0.143993	0.5533	0.680306	FALSE	FALSE	FALSE	gen_samplesize_finngen_R9_C3_VULVA_EXALLC.gz	32834426	0.191242	0.110178	167379	outcome	TRUE	reported	textfile	ebi-a-GCST90001991	HLA DR on CD14+ monocyte || id:ebi-a-GCST90001991	TRUE	reported	igd	2	TRUE	0.0229273	3629	1.02045e-05	167379	TRUE	5.5741e-19	0.0315159	118.028	85.1085
rs80032720	A	G	A	G	0.4142	-1.00931	0.0733	0.00277411	FALSE	FALSE	FALSE	gen_samplesize_finngen_R9_C3_VULVA_EXALLC.gz	32417156	0.310761	0.995739	167379	outcome	TRUE	reported	textfile	ebi-a-GCST90001991	HLA DR on CD14+ monocyte || id:ebi-a-GCST90001991	TRUE	reported	igd	2	TRUE	0.0156415	3629	6.13846e-06	167379	TRUE	2.09894e-13	0.0233074	86.5532	57.633
rs9270585	T	C	T	C	-0.5871	0.262952	0.5834	0.5157	FALSE	FALSE	FALSE	gen_samplesize_finngen_R9_C3_VULVA_EXALLC.gz	32593523	0.00737531	0.0981383	167379	outcome	TRUE	reported	textfile	ebi-a-GCST90001991	HLA DR on CD14+ monocyte || id:ebi-a-GCST90001991	TRUE	reported	igd	2	TRUE	0.107836	3629	4.28905e-05	167379	TRUE	2.43665e-88	0.167548	730.009	438.398
rs9271768	G	A	G	A	-0.5084	0.107364	0.4388	0.295343	FALSE	FALSE	FALSE	gen_samplesize_finngen_R9_C3_VULVA_EXALLC.gz	32626411	0.340735	0.112692	167379	outcome	TRUE	reported	textfile	ebi-a-GCST90001991	HLA DR on CD14+ monocyte || id:ebi-a-GCST90001991	TRUE	reported	igd	2	TRUE	0.0758323	3629	5.42292e-06	167379	TRUE	1.28214e-62	0.127299	529.063	297.612
rs111983490	A	G	A	G	-0.3007	-0.179024	0.2111	0.0200553	FALSE	FALSE	FALSE	gen_samplesize_finngen_R9_C3_VULVA_EXALLC.gz	32237547	0.633312	0.375256	167379	outcome	TRUE	reported	textfile	ebi-a-GCST90002116	HLA DR on B cell || id:ebi-a-GCST90002116	TRUE	reported	igd	2	TRUE	0.0199218	3060	1.35979e-06	167379	TRUE	1.14799e-14	0.0301167	94.9566	62.1592
rs143305120	C	T	C	T	-0.3957	-0.694722	0.0359	0.0194903	FALSE	FALSE	FALSE	gen_samplesize_finngen_R9_C3_VULVA_EXALLC.gz	13991412	0.0607589	0.370469	167379	outcome	TRUE	reported	textfile	ebi-a-GCST90002116	HLA DR on B cell || id:ebi-a-GCST90002116	TRUE	reported	igd	2	TRUE	0.00981286	3060	2.10094e-05	167379	TRUE	2.05374e-07	0.0108387	33.508	30.3051
rs147210938	A	G	A	G	-0.4296	0.0328926	0.0332	0.0051057	FALSE	FALSE	FALSE	gen_samplesize_finngen_R9_C3_VULVA_EXALLC.gz	13892536	0.96473	0.743863	167379	outcome	TRUE	reported	textfile	ebi-a-GCST90002116	HLA DR on B cell || id:ebi-a-GCST90002116	TRUE	reported	igd	2	TRUE	0.0106462	3060	1.16819e-08	167379	TRUE	1.44695e-08	0.0118477	36.6646	32.9064
rs2286975	A	G	A	G	0.1738	-0.0259446	0.3234	0.234952	FALSE	FALSE	FALSE	gen_samplesize_finngen_R9_C3_VULVA_EXALLC.gz	11020149	0.830632	0.121298	167379	outcome	TRUE	reported	textfile	ebi-a-GCST90002116	HLA DR on B cell || id:ebi-a-GCST90002116	TRUE	reported	igd	2	TRUE	0.0109862	3060	2.73332e-07	167379	TRUE	9.71862e-09	0.0132191	40.9655	33.9691
rs3869145	A	G	A	G	-0.3894	0.354448	0.0817	0.0333506	FALSE	FALSE	FALSE	gen_samplesize_finngen_R9_C3_VULVA_EXALLC.gz	31883577	0.215707	0.286301	167379	outcome	TRUE	reported	textfile	ebi-a-GCST90002116	HLA DR on B cell || id:ebi-a-GCST90002116	TRUE	reported	igd	2	TRUE	0.015511	3060	9.15713e-06	167379	TRUE	2.17477e-11	0.0227525	71.197	48.1799
rs7192768	C	T	C	T	-0.4789	-0.191976	0.8124	0.785519	FALSE	FALSE	FALSE	gen_samplesize_finngen_R9_C3_VULVA_EXALLC.gz	10911048	0.126717	0.125707	167379	outcome	TRUE	reported	textfile	ebi-a-GCST90002116	HLA DR on B cell || id:ebi-a-GCST90002116	TRUE	reported	igd	2	TRUE	0.0603899	3060	1.39339e-05	167379	TRUE	8.88684e-42	0.0699073	229.844	196.541
rs74405933	A	G	A	G	-0.7731	-0.140791	0.0729	0.0768086	FALSE	FALSE	FALSE	gen_samplesize_finngen_R9_C3_VULVA_EXALLC.gz	14095524	0.464189	0.192346	167379	outcome	TRUE	reported	textfile	ebi-a-GCST90002116	HLA DR on B cell || id:ebi-a-GCST90002116	TRUE	reported	igd	2	TRUE	0.0679441	3060	3.201e-06	167379	TRUE	8.86342e-48	0.0807896	268.768	222.919
rs9270599	A	G	A	G	0.5573	0.259849	0.635	0.57744	FALSE	FALSE	FALSE	gen_samplesize_finngen_R9_C3_VULVA_EXALLC.gz	32593879	0.0126023	0.104156	167379	outcome	TRUE	reported	textfile	ebi-a-GCST90002116	HLA DR on B cell || id:ebi-a-GCST90002116	TRUE	reported	igd	2	TRUE	0.090801	3060	3.71845e-05	167379	TRUE	1.1987e-62	0.143971	514.308	305.4
rs9271768	G	A	G	A	0.4094	0.107364	0.4355	0.295343	FALSE	FALSE	FALSE	gen_samplesize_finngen_R9_C3_VULVA_EXALLC.gz	32626411	0.340735	0.112692	167379	outcome	TRUE	reported	textfile	ebi-a-GCST90002116	HLA DR on B cell || id:ebi-a-GCST90002116	TRUE	reported	igd	2	TRUE	0.0498546	3060	5.42292e-06	167379	TRUE	7.42249e-35	0.0824096	274.642	160.455
rs1800973	A	C	A	C	-0.3123	0.0849218	0.0798	0.049906	FALSE	FALSE	FALSE	gen_samplesize_finngen_R9_C3_VULVA_EXALLC.gz	69350234	0.719979	0.23689	167379	outcome	TRUE	reported	textfile	ebi-a-GCST90001988	HLA DR on CD14+ CD16- monocyte || id:ebi-a-GCST90001988	TRUE	reported	igd	2	TRUE	0.0126625	3629	7.67801e-07	167379	TRUE	2.38781e-11	0.0143238	52.7075	46.516
rs241432	T	G	T	G	0.2595	-0.143993	0.5533	0.680306	FALSE	FALSE	FALSE	gen_samplesize_finngen_R9_C3_VULVA_EXALLC.gz	32834426	0.191242	0.110178	167379	outcome	TRUE	reported	textfile	ebi-a-GCST90001988	HLA DR on CD14+ CD16- monocyte || id:ebi-a-GCST90001988	TRUE	reported	igd	2	TRUE	0.0242714	3629	1.02045e-05	167379	TRUE	4.85635e-20	0.0332875	124.891	90.2222
rs80032720	A	G	A	G	0.4253	-1.00931	0.0733	0.00277411	FALSE	FALSE	FALSE	gen_samplesize_finngen_R9_C3_VULVA_EXALLC.gz	32417156	0.310761	0.995739	167379	outcome	TRUE	reported	textfile	ebi-a-GCST90001988	HLA DR on CD14+ CD16- monocyte || id:ebi-a-GCST90001988	TRUE	reported	igd	2	TRUE	0.0165127	3629	6.13846e-06	167379	TRUE	4.33975e-14	0.0245733	91.3728	60.8973
rs9270585	T	C	T	C	-0.6054	0.262952	0.5834	0.5157	FALSE	FALSE	FALSE	gen_samplesize_finngen_R9_C3_VULVA_EXALLC.gz	32593523	0.00737531	0.0981383	167379	outcome	TRUE	reported	textfile	ebi-a-GCST90001988	HLA DR on CD14+ CD16- monocyte || id:ebi-a-GCST90001988	TRUE	reported	igd	2	TRUE	0.1149	3629	4.28905e-05	167379	TRUE	1.32311e-94	0.178156	786.246	470.843
rs9271768	G	A	G	A	-0.5252	0.107364	0.4388	0.295343	FALSE	FALSE	FALSE	gen_samplesize_finngen_R9_C3_VULVA_EXALLC.gz	32626411	0.340735	0.112692	167379	outcome	TRUE	reported	textfile	ebi-a-GCST90001988	HLA DR on CD14+ CD16- monocyte || id:ebi-a-GCST90001988	TRUE	reported	igd	2	TRUE	0.0810721	3629	5.42292e-06	167379	TRUE	4.23371e-67	0.135851	570.194	319.991
rs116007826	G	A	G	A	0.6643	-1.05111	0.0681	0.000830814	FALSE	FALSE	FALSE	gen_samplesize_finngen_R9_C3_VULVA_EXALLC.gz	31601968	0.541045	1.71965	167379	outcome	TRUE	reported	textfile	ebi-a-GCST90002108	HLA DR on CD33+ HLA DR+ CD14- || id:ebi-a-GCST90002108	TRUE	reported	igd	2	TRUE	0.0448916	1579	2.23213e-06	167379	TRUE	3.12868e-17	0.0560112	93.5707	74.1215
rs9270588	T	C	T	C	-0.5992	0.262982	0.5722	0.515696	FALSE	FALSE	FALSE	gen_samplesize_finngen_R9_C3_VULVA_EXALLC.gz	32593550	0.00736953	0.0981398	167379	outcome	TRUE	reported	textfile	ebi-a-GCST90002108	HLA DR on CD33+ HLA DR+ CD14- || id:ebi-a-GCST90002108	TRUE	reported	igd	2	TRUE	0.129331	1579	4.2899e-05	167379	TRUE	2.21402e-48	0.175777	336.317	234.25
rs12712610	G	A	G	A	0.183	0.116797	0.2966	0.125008	FALSE	FALSE	FALSE	gen_samplesize_finngen_R9_C3_VULVA_EXALLC.gz	38670107	0.457108	0.157065	167379	outcome	TRUE	reported	textfile	ebi-a-GCST90001545	Terminally Differentiated CD4+ T cell Absolute Count || id:ebi-a-GCST90001545	TRUE	reported	igd	2	TRUE	0.0121399	3395	3.30375e-06	167379	TRUE	3.51695e-10	0.0139735	48.084	41.6968
rs9271537	T	C	T	C	-0.1866	-0.253659	0.633	0.418372	FALSE	FALSE	FALSE	gen_samplesize_finngen_R9_C3_VULVA_EXALLC.gz	32622205	0.0156398	0.104939	167379	outcome	TRUE	reported	textfile	ebi-a-GCST90001545	Terminally Differentiated CD4+ T cell Absolute Count || id:ebi-a-GCST90001545	TRUE	reported	igd	2	TRUE	0.0104787	3395	3.49073e-05	167379	TRUE	2.37195e-08	0.0161779	55.7944	35.9306
rs9270591	T	C	T	C	-0.2715	0.262735	0.5793	0.515793	FALSE	FALSE	FALSE	gen_samplesize_finngen_R9_C3_VULVA_EXALLC.gz	32593647	0.00743122	0.0981498	167379	outcome	TRUE	reported	textfile	ebi-a-GCST90001476	HLA DR++ monocyte %leukocyte || id:ebi-a-GCST90001476	TRUE	reported	igd	2	TRUE	0.0204217	3595	4.28097e-05	167379	TRUE	3.80233e-16	0.035929	133.904	74.905
rs9271768	G	A	G	A	-0.2168	0.107364	0.4356	0.295343	FALSE	FALSE	FALSE	gen_samplesize_finngen_R9_C3_VULVA_EXALLC.gz	32626411	0.340735	0.112692	167379	outcome	TRUE	reported	textfile	ebi-a-GCST90001476	HLA DR++ monocyte %leukocyte || id:ebi-a-GCST90001476	TRUE	reported	igd	2	TRUE	0.012108	3595	5.42292e-06	167379	TRUE	1.42093e-10	0.0231112	85.0033	44.0373

## Sheet: Supplementary Table 3
id.outcome	GWAS ID	Trait type	Panel	Statistical trait name	exposure	method	nsnp	b	lo_b	up_b	se	or	or_lci95	or_uci95	pval	adj_p
C3_CERVIX_UTERI_EXALLC.gz	GCST90001536	Relative count	Maturation stages of T cell	MT_ry_Trait516	CD45RA- CD4+ T cell %T cell	Inverse variance weighted	2	0.554616	0.0903698	1.01886	0.23686	1.74127	1.09458	2.77004	0.0192048	0.0512485
C3_CERVIX_UTERI_EXALLC.gz	GCST90001543	Relative count	Maturation stages of T cell	MT_Trait509	Effector Memory CD4+ T cell %CD4+ T cell	Inverse variance weighted	3	0.49675	0.0656497	0.92785	0.219949	1.64337	1.06785	2.52907	0.023916	0.0512485
C3_CERVIX_UTERI_EXALLC.gz	GCST90001543	Relative count	Maturation stages of T cell	MT_Trait509	Effector Memory CD4+ T cell %CD4+ T cell	MR Egger	3	0.714691	-0.131326	1.56071	0.431642	2.04356	0.876931	4.7622	0.34589	0.384322
C3_CERVIX_UTERI_EXALLC.gz	GCST90001543	Relative count	Maturation stages of T cell	MT_Trait509	Effector Memory CD4+ T cell %CD4+ T cell	Weighted median	3	0.60501	0.124148	1.08587	0.245337	1.83127	1.13218	2.96202	0.013662	0.0512485
C3_CERVIX_UTERI_EXALLC.gz	GCST90001543	Relative count	Maturation stages of T cell	MT_Trait509	Effector Memory CD4+ T cell %CD4+ T cell	Weighted mode	3	0.62725	0.0618066	1.19269	0.288492	1.87246	1.06376	3.29595	0.161725	0.203161
C3_CERVIX_UTERI_EXALLC.gz	GCST90001558	Relative count	Maturation stages of T cell	MT_Trait532	Terminally Differentiated CD8+ T cell %CD8+ T cell	Inverse variance weighted	3	-0.513147	-0.939181	-0.0871126	0.217364	0.598609	0.390948	0.916574	0.0182372	0.0512485
C3_CERVIX_UTERI_EXALLC.gz	GCST90001558	Relative count	Maturation stages of T cell	MT_Trait532	Terminally Differentiated CD8+ T cell %CD8+ T cell	MR Egger	3	-0.581557	-1.17415	0.0110403	0.302346	0.559027	0.30908	1.0111	0.305216	0.352173
C3_CERVIX_UTERI_EXALLC.gz	GCST90001558	Relative count	Maturation stages of T cell	MT_Trait532	Terminally Differentiated CD8+ T cell %CD8+ T cell	Weighted median	3	-0.547286	-1.03163	-0.0629437	0.247113	0.578518	0.356426	0.938996	0.0267796	0.0513605
C3_CERVIX_UTERI_EXALLC.gz	GCST90001558	Relative count	Maturation stages of T cell	MT_Trait532	Terminally Differentiated CD8+ T cell %CD8+ T cell	Weighted mode	3	-0.553958	-1.05494	-0.0529752	0.255604	0.574671	0.348213	0.948404	0.162528	0.203161
C3_CERVIX_UTERI_EXALLC.gz	GCST90001559	Relative count	Maturation stages of T cell	MT_Trait533	Terminally Differentiated CD8+ T cell %T cell	Inverse variance weighted	2	-0.634835	-1.1822	-0.0874751	0.279265	0.530023	0.306605	0.916242	0.0230122	0.0512485
C3_CERVIX_UTERI_EXALLC.gz	GCST90001572	Absolute count	Maturation stages of T cell	MT_Trait551	Terminally Differentiated CD4-CD8- T cell Absolute Count	Inverse variance weighted	2	1.78999	0.920428	2.65955	0.443654	5.98939	2.51037	14.2899	5.47e-05	0.001641
C3_CERVIX_UTERI_EXALLC.gz	GCST90001573	Relative count	Maturation stages of T cell	MT_Trait552	Terminally Differentiated CD4-CD8- T cell %CD4-CD8- T cell	Inverse variance weighted	2	-0.614092	-1.1708	-0.0573809	0.284036	0.541132	0.310118	0.944234	0.0306166	0.0535187
C3_CERVIX_UTERI_EXALLC.gz	GCST90001582	Absolute count	Monocyte	N_MONO_Trait507	CD14+ CD16- monocyte Absolute Count	Inverse variance weighted	3	0.891319	0.247223	1.53541	0.32862	2.43834	1.28046	4.64325	0.00668167	0.0501125
C3_CERVIX_UTERI_EXALLC.gz	GCST90001582	Absolute count	Monocyte	N_MONO_Trait507	CD14+ CD16- monocyte Absolute Count	MR Egger	3	7.2929	-2.8179	17.4037	5.15857	1469.82	0.0597311	3.61684e+07	0.391926	0.405441
C3_CERVIX_UTERI_EXALLC.gz	GCST90001582	Absolute count	Monocyte	N_MONO_Trait507	CD14+ CD16- monocyte Absolute Count	Weighted median	3	0.763099	-0.0385681	1.56477	0.409014	2.14491	0.962166	4.78156	0.0620827	0.0886896
C3_CERVIX_UTERI_EXALLC.gz	GCST90001582	Absolute count	Monocyte	N_MONO_Trait507	CD14+ CD16- monocyte Absolute Count	Weighted mode	3	0.710905	-0.142619	1.56443	0.435472	2.03583	0.867084	4.77995	0.24417	0.293004
C3_CERVIX_UTERI_EXALLC.gz	GCST90001737	MFI	B cell	Bcells.trait327	CD19 on naive-mature B cell	Inverse variance weighted	2	-1.63494	-3.01884	-0.251051	0.706068	0.194963	0.0488581	0.777983	0.0205822	0.0512485
C3_CERVIX_UTERI_EXALLC.gz	GCST90001763	MFI	B cell	Bcells.trait401	CD20 on transitional B cell	Inverse variance weighted	2	0.603616	0.0996879	1.10754	0.257106	1.82872	1.10483	3.02691	0.0188882	0.0512485
C3_CERVIX_UTERI_EXALLC.gz	GCST90001833	MFI	cDC	Blue.530.30.cDC.trait3	CD62L on CD62L+ Dendritic Cell	Inverse variance weighted	2	0.673089	0.0750269	1.27115	0.305134	1.96028	1.07791	3.56495	0.0273923	0.0513605
C3_CERVIX_UTERI_EXALLC.gz	GCST90001906	MFI	cDC	Blue.670.LP.cDC.trait4	CD86 on granulocyte	Inverse variance weighted	2	-1.18128	-2.33485	-0.0277237	0.588552	0.306884	0.0968254	0.972657	0.0447385	0.0671077
C3_CERVIX_UTERI_EXALLC.gz	GCST90001969	Morphological parameter	TBNK	FSC.TBNK.trait11	FSC-A on Natural Killer	Inverse variance weighted	3	-0.63148	-1.12412	-0.138844	0.251345	0.531804	0.32494	0.870363	0.0119911	0.0512485
C3_CERVIX_UTERI_EXALLC.gz	GCST90001969	Morphological parameter	TBNK	FSC.TBNK.trait11	FSC-A on Natural Killer	MR Egger	3	-0.951736	-2.18213	0.278655	0.62775	0.38607	0.112801	1.32135	0.371203	0.397717
C3_CERVIX_UTERI_EXALLC.gz	GCST90001969	Morphological parameter	TBNK	FSC.TBNK.trait11	FSC-A on Natural Killer	Weighted median	3	-0.687661	-1.25405	-0.121271	0.288975	0.50275	0.285346	0.885794	0.0173286	0.0512485
C3_CERVIX_UTERI_EXALLC.gz	GCST90001969	Morphological parameter	TBNK	FSC.TBNK.trait11	FSC-A on Natural Killer	Weighted mode	3	-0.740182	-1.39528	-0.0850836	0.334234	0.477027	0.247764	0.918436	0.157192	0.203161
C3_CERVIX_UTERI_EXALLC.gz	GCST90001976	Morphological parameter	TBNK	FSC.TBNK.trait7	FSC-A on Natural Killer T	Inverse variance weighted	2	-1.44785	-2.35814	-0.537563	0.464433	0.235075	0.0945958	0.58417	0.00182417	0.0273626
C3_CERVIX_UTERI_EXALLC.gz	GCST90002029	MFI	Treg	Red.660.20.Treg.trait1	CD39 on CD39+ CD8+ T cell	Inverse variance weighted	2	0.60031	0.038719	1.1619	0.286526	1.82268	1.03948	3.196	0.0361592	0.0570935
C3_CERVIX_UTERI_EXALLC.gz	GCST90002116	MFI	TBNK	Violet.510.50.TBNK.trait5	HLA DR on B cell	Inverse variance weighted	9	-0.241711	-0.415237	-0.0681855	0.0885336	0.785283	0.660184	0.934087	0.00633026	0.0501125
C3_CERVIX_UTERI_EXALLC.gz	GCST90002116	MFI	TBNK	Violet.510.50.TBNK.trait5	HLA DR on B cell	MR Egger	9	0.159833	-0.29932	0.618985	0.234262	1.17331	0.741322	1.85704	0.516993	0.516993
C3_CERVIX_UTERI_EXALLC.gz	GCST90002116	MFI	TBNK	Violet.510.50.TBNK.trait5	HLA DR on B cell	Weighted median	9	-0.232474	-0.432986	-0.031962	0.102302	0.79257	0.64857	0.968543	0.0230607	0.0512485
C3_CERVIX_UTERI_EXALLC.gz	GCST90002116	MFI	TBNK	Violet.510.50.TBNK.trait5	HLA DR on B cell	Weighted mode	9	-0.234641	-0.412204	-0.0570774	0.0905936	0.790855	0.662189	0.944521	0.0321112	0.0535187
C3_OVARY_SEROUS_EXALLC.gz	GCST90001530	Absolute count	Myeloid cell	MDSC_Trait4	Monocytic Myeloid-Derived Suppressor Cells Absolute Count	Inverse variance weighted	5	0.152392	0.0191051	0.285679	0.0680034	1.16462	1.01929	1.33066	0.0250298	0.115566
C3_OVARY_SEROUS_EXALLC.gz	GCST90001530	Absolute count	Myeloid cell	MDSC_Trait4	Monocytic Myeloid-Derived Suppressor Cells Absolute Count	MR Egger	5	-0.0540568	-0.699161	0.591047	0.329135	0.947378	0.497002	1.80588	0.879985	0.895218
C3_OVARY_SEROUS_EXALLC.gz	GCST90001530	Absolute count	Myeloid cell	MDSC_Trait4	Monocytic Myeloid-Derived Suppressor Cells Absolute Count	Weighted median	5	0.112218	-0.0548948	0.279331	0.0852617	1.11876	0.946585	1.32225	0.18812	0.311742
C3_OVARY_SEROUS_EXALLC.gz	GCST90001530	Absolute count	Myeloid cell	MDSC_Trait4	Monocytic Myeloid-Derived Suppressor Cells Absolute Count	Weighted mode	5	0.106221	-0.0676086	0.280051	0.0886886	1.11207	0.934626	1.3232	0.297157	0.383003
C3_OVARY_SEROUS_EXALLC.gz	GCST90001643	Relative count	TBNK	TB_Trait564	B cell %CD3- lymphocyte	Inverse variance weighted	3	-0.226391	-0.435263	-0.0175195	0.106567	0.797406	0.647094	0.982633	0.0336369	0.116836
C3_OVARY_SEROUS_EXALLC.gz	GCST90001643	Relative count	TBNK	TB_Trait564	B cell %CD3- lymphocyte	MR Egger	3	-0.256214	-0.508911	-0.00351765	0.128927	0.773976	0.60115	0.996489	0.296795	0.383003
C3_OVARY_SEROUS_EXALLC.gz	GCST90001643	Relative count	TBNK	TB_Trait564	B cell %CD3- lymphocyte	Weighted median	3	-0.224661	-0.474013	0.0246913	0.127221	0.798787	0.622499	1.025	0.0774097	0.17959
C3_OVARY_SEROUS_EXALLC.gz	GCST90001643	Relative count	TBNK	TB_Trait564	B cell %CD3- lymphocyte	Weighted mode	3	-0.247785	-0.482367	-0.0132031	0.119685	0.780528	0.617321	0.986884	0.174262	0.305763
C3_OVARY_SEROUS_EXALLC.gz	GCST90001686	Relative count	Treg	Treg_Trait601	CD28- CD8+ T cell %CD8+ T cell	Inverse variance weighted	3	0.486199	0.0606093	0.911789	0.217138	1.62612	1.06248	2.48877	0.0251476	0.115566
C3_OVARY_SEROUS_EXALLC.gz	GCST90001686	Relative count	Treg	Treg_Trait601	CD28- CD8+ T cell %CD8+ T cell	MR Egger	3	1.36682	-0.963126	3.69677	1.18875	3.92286	0.381698	40.3168	0.455712	0.550652
C3_OVARY_SEROUS_EXALLC.gz	GCST90001686	Relative count	Treg	Treg_Trait601	CD28- CD8+ T cell %CD8+ T cell	Weighted median	3	0.5669	0.0532635	1.08054	0.262059	1.76279	1.05471	2.94626	0.030522	0.116836
C3_OVARY_SEROUS_EXALLC.gz	GCST90001686	Relative count	Treg	Treg_Trait601	CD28- CD8+ T cell %CD8+ T cell	Weighted mode	3	0.621966	0.0252118	1.21872	0.304466	1.86259	1.02553	3.38286	0.177801	0.305763
C3_OVARY_SEROUS_EXALLC.gz	GCST90001702	MFI	B cell	Bcells.trait112	BAFF-R on CD24+ CD27+ B cell	Inverse variance weighted	8	0.102418	0.00341857	0.201417	0.0505097	1.10785	1.00342	1.22313	0.0425928	0.116836
C3_OVARY_SEROUS_EXALLC.gz	GCST90001702	MFI	B cell	Bcells.trait112	BAFF-R on CD24+ CD27+ B cell	MR Egger	8	0.0241566	-0.136327	0.18464	0.0818792	1.02445	0.872558	1.20279	0.777916	0.884688
C3_OVARY_SEROUS_EXALLC.gz	GCST90001702	MFI	B cell	Bcells.trait112	BAFF-R on CD24+ CD27+ B cell	Weighted median	8	0.0712962	-0.0397897	0.182382	0.0566765	1.0739	0.960991	1.20007	0.20841	0.327637
C3_OVARY_SEROUS_EXALLC.gz	GCST90001702	MFI	B cell	Bcells.trait112	BAFF-R on CD24+ CD27+ B cell	Weighted mode	8	0.0745586	-0.0340234	0.18314	0.0553989	1.07741	0.966549	1.20098	0.220308	0.327637
C3_OVARY_SEROUS_EXALLC.gz	GCST90001703	MFI	B cell	Bcells.trait137	BAFF-R on IgD+ CD24+ B cell	Inverse variance weighted	6	0.104615	0.00265707	0.206572	0.0520191	1.11028	1.00266	1.22946	0.0443172	0.116836
C3_OVARY_SEROUS_EXALLC.gz	GCST90001703	MFI	B cell	Bcells.trait137	BAFF-R on IgD+ CD24+ B cell	MR Egger	6	0.0227726	-0.137973	0.183519	0.0820133	1.02303	0.871122	1.20144	0.795027	0.88676
C3_OVARY_SEROUS_EXALLC.gz	GCST90001703	MFI	B cell	Bcells.trait137	BAFF-R on IgD+ CD24+ B cell	Weighted median	6	0.0753142	-0.0345928	0.185221	0.056075	1.07822	0.965999	1.20348	0.179241	0.305763
C3_OVARY_SEROUS_EXALLC.gz	GCST90001703	MFI	B cell	Bcells.trait137	BAFF-R on IgD+ CD24+ B cell	Weighted mode	6	0.0697314	-0.0445898	0.184053	0.0583271	1.07222	0.95639	1.20208	0.285486	0.383003
C3_OVARY_SEROUS_EXALLC.gz	GCST90001712	MFI	B cell	Bcells.trait149	BAFF-R on IgD- CD38- B cell	Inverse variance weighted	7	0.110119	0.00946983	0.210768	0.0513515	1.11641	1.00951	1.23463	0.0319999	0.116836
C3_OVARY_SEROUS_EXALLC.gz	GCST90001712	MFI	B cell	Bcells.trait149	BAFF-R on IgD- CD38- B cell	MR Egger	7	0.0184348	-0.147385	0.184255	0.0846022	1.01861	0.862961	1.20232	0.836121	0.895218
C3_OVARY_SEROUS_EXALLC.gz	GCST90001712	MFI	B cell	Bcells.trait149	BAFF-R on IgD- CD38- B cell	Weighted median	7	0.075569	-0.0316263	0.182764	0.0546915	1.0785	0.968869	1.20053	0.167054	0.305763
C3_OVARY_SEROUS_EXALLC.gz	GCST90001712	MFI	B cell	Bcells.trait149	BAFF-R on IgD- CD38- B cell	Weighted mode	7	0.0751626	-0.0314473	0.181772	0.0543928	1.07806	0.969042	1.19934	0.216266	0.327637
C3_OVARY_SEROUS_EXALLC.gz	GCST90001805	MFI	B cell	Bcells.trait570	CD27 on memory B cell	Inverse variance weighted	7	0.182239	0.00824639	0.356232	0.0887719	1.1999	1.00828	1.42794	0.0400828	0.116836
C3_OVARY_SEROUS_EXALLC.gz	GCST90001805	MFI	B cell	Bcells.trait570	CD27 on memory B cell	MR Egger	7	0.0720495	-0.507729	0.651828	0.295805	1.07471	0.601861	1.91904	0.817241	0.894339
C3_OVARY_SEROUS_EXALLC.gz	GCST90001805	MFI	B cell	Bcells.trait570	CD27 on memory B cell	Weighted median	7	0.0684037	-0.131934	0.268741	0.102213	1.0708	0.876399	1.30832	0.503351	0.595803
C3_OVARY_SEROUS_EXALLC.gz	GCST90001805	MFI	B cell	Bcells.trait570	CD27 on memory B cell	Weighted mode	7	0.106457	-0.0888373	0.301752	0.0996402	1.11233	0.914994	1.35223	0.32642	0.402817
C3_OVARY_SEROUS_EXALLC.gz	GCST90001812	MFI	B cell	Bcells.trait640	CD38 on IgD+ CD38+ B cell	Inverse variance weighted	3	0.337653	0.052784	0.622522	0.145341	1.40165	1.0542	1.86362	0.0201699	0.115566
C3_OVARY_SEROUS_EXALLC.gz	GCST90001812	MFI	B cell	Bcells.trait640	CD38 on IgD+ CD38+ B cell	MR Egger	3	-0.0578837	-0.740944	0.625176	0.3485	0.94376	0.476664	1.86858	0.895218	0.895218
C3_OVARY_SEROUS_EXALLC.gz	GCST90001812	MFI	B cell	Bcells.trait640	CD38 on IgD+ CD38+ B cell	Weighted median	3	0.298169	-0.0456244	0.641962	0.175405	1.34739	0.955401	1.90021	0.0891515	0.192444
C3_OVARY_SEROUS_EXALLC.gz	GCST90001812	MFI	B cell	Bcells.trait640	CD38 on IgD+ CD38+ B cell	Weighted mode	3	0.279505	-0.100662	0.659671	0.193962	1.32247	0.904239	1.93416	0.286285	0.383003
C3_OVARY_SEROUS_EXALLC.gz	GCST90001839	MFI	Maturation stages of T cell	Blue.530.30.MT.trait11	CD3 on Effector Memory CD8+ T cell	Inverse variance weighted	3	0.260119	0.00845934	0.511778	0.128398	1.29708	1.0085	1.66825	0.0427767	0.116836
C3_OVARY_SEROUS_EXALLC.gz	GCST90001839	MFI	Maturation stages of T cell	Blue.530.30.MT.trait11	CD3 on Effector Memory CD8+ T cell	MR Egger	3	-0.168286	-1.01196	0.675386	0.430445	0.845112	0.363506	1.96479	0.762739	0.884688
C3_OVARY_SEROUS_EXALLC.gz	GCST90001839	MFI	Maturation stages of T cell	Blue.530.30.MT.trait11	CD3 on Effector Memory CD8+ T cell	Weighted median	3	0.324229	0.0412657	0.607193	0.144369	1.38296	1.04213	1.83527	0.0247146	0.115566
C3_OVARY_SEROUS_EXALLC.gz	GCST90001839	MFI	Maturation stages of T cell	Blue.530.30.MT.trait11	CD3 on Effector Memory CD8+ T cell	Weighted mode	3	0.366976	0.0408212	0.693131	0.166406	1.44336	1.04167	1.99997	0.158217	0.305763
C3_OVARY_SEROUS_EXALLC.gz	GCST90001849	MFI	TBNK	Blue.530.30.TBNK.trait6	CD3 on HLA DR+ CD4+ T cell	Inverse variance weighted	2	0.295698	0.0611003	0.530295	0.119692	1.34406	1.06301	1.69943	0.0134933	0.115566
C3_OVARY_SEROUS_EXALLC.gz	GCST90001860	MFI	Treg	Blue.530.30.Treg.trait21	CD3 on CD39+ CD4+ T cell	Inverse variance weighted	4	0.15379	0.00816123	0.29942	0.0743006	1.16625	1.00819	1.34908	0.0384673	0.116836
C3_OVARY_SEROUS_EXALLC.gz	GCST90001860	MFI	Treg	Blue.530.30.Treg.trait21	CD3 on CD39+ CD4+ T cell	MR Egger	4	0.232641	-0.0804457	0.545727	0.159738	1.26193	0.922705	1.72586	0.282582	0.383003
C3_OVARY_SEROUS_EXALLC.gz	GCST90001860	MFI	Treg	Blue.530.30.Treg.trait21	CD3 on CD39+ CD4+ T cell	Weighted median	4	0.190949	0.0327607	0.349138	0.0807085	1.2104	1.0333	1.41784	0.0179856	0.115566
C3_OVARY_SEROUS_EXALLC.gz	GCST90001860	MFI	Treg	Blue.530.30.Treg.trait21	CD3 on CD39+ CD4+ T cell	Weighted mode	4	0.193921	0.0254669	0.362376	0.0859462	1.214	1.02579	1.43674	0.109298	0.226403
C3_OVARY_SEROUS_EXALLC.gz	GCST90001987	MFI	Monocyte	mono.trait2	CD64 on CD14+ CD16- monocyte	Inverse variance weighted	8	0.153002	0.0420948	0.263909	0.0565854	1.16533	1.04299	1.30201	0.00685274	0.0993648
C3_OVARY_SEROUS_EXALLC.gz	GCST90001987	MFI	Monocyte	mono.trait2	CD64 on CD14+ CD16- monocyte	MR Egger	8	0.205226	-0.168075	0.578527	0.19046	1.2278	0.845291	1.78341	0.322647	0.402817
C3_OVARY_SEROUS_EXALLC.gz	GCST90001987	MFI	Monocyte	mono.trait2	CD64 on CD14+ CD16- monocyte	Weighted median	8	0.207192	0.0605363	0.353848	0.0748243	1.23022	1.06241	1.42454	0.00562207	0.0993648
C3_OVARY_SEROUS_EXALLC.gz	GCST90001987	MFI	Monocyte	mono.trait2	CD64 on CD14+ CD16- monocyte	Weighted mode	8	0.212196	0.0211974	0.403195	0.0974485	1.23639	1.02142	1.4966	0.0658811	0.166135
C3_OVARY_SEROUS_EXALLC.gz	GCST90001988	MFI	Monocyte	mono.trait21	HLA DR on CD14+ CD16- monocyte	Inverse variance weighted	5	-0.14433	-0.260788	-0.0278727	0.0594171	0.865602	0.770444	0.972512	0.0151363	0.115566
C3_OVARY_SEROUS_EXALLC.gz	GCST90001988	MFI	Monocyte	mono.trait21	HLA DR on CD14+ CD16- monocyte	MR Egger	5	0.0355351	-0.344031	0.415102	0.193656	1.03617	0.708907	1.51452	0.866111	0.895218
C3_OVARY_SEROUS_EXALLC.gz	GCST90001988	MFI	Monocyte	mono.trait21	HLA DR on CD14+ CD16- monocyte	Weighted median	5	-0.119213	-0.250092	0.0116664	0.066775	0.887619	0.77873	1.01173	0.0742147	0.179352
C3_OVARY_SEROUS_EXALLC.gz	GCST90001988	MFI	Monocyte	mono.trait21	HLA DR on CD14+ CD16- monocyte	Weighted mode	5	-0.112983	-0.246499	0.0205331	0.0681205	0.893166	0.781532	1.02075	0.17254	0.305763
C3_OVARY_SEROUS_EXALLC.gz	GCST90001990	MFI	Monocyte	mono.trait24	CD64 on CD14- CD16+ monocyte	Inverse variance weighted	2	0.56755	0.0681944	1.06691	0.254773	1.76394	1.07057	2.90637	0.0259027	0.115566
C3_OVARY_SEROUS_EXALLC.gz	GCST90001991	MFI	Monocyte	mono.trait25	HLA DR on CD14+ monocyte	Inverse variance weighted	5	-0.148698	-0.268687	-0.0287092	0.0612189	0.861829	0.764382	0.971699	0.0151422	0.115566
C3_OVARY_SEROUS_EXALLC.gz	GCST90001991	MFI	Monocyte	mono.trait25	HLA DR on CD14+ monocyte	MR Egger	5	0.0390021	-0.355779	0.433783	0.201419	1.03977	0.700627	1.54308	0.85883	0.895218
C3_OVARY_SEROUS_EXALLC.gz	GCST90001991	MFI	Monocyte	mono.trait25	HLA DR on CD14+ monocyte	Weighted median	5	-0.118776	-0.255912	0.0183604	0.0699675	0.888007	0.77421	1.01853	0.0895859	0.192444
C3_OVARY_SEROUS_EXALLC.gz	GCST90001991	MFI	Monocyte	mono.trait25	HLA DR on CD14+ monocyte	Weighted mode	5	-0.115781	-0.268319	0.0367572	0.0778255	0.890671	0.764664	1.03744	0.211046	0.327637
C3_OVARY_SEROUS_EXALLC.gz	GCST90002006	MFI	Monocyte	mono.trait48	CD64 on monocyte	Inverse variance weighted	8	0.167035	0.047942	0.286128	0.0607617	1.1818	1.04911	1.33126	0.00597744	0.0993648
C3_OVARY_SEROUS_EXALLC.gz	GCST90002006	MFI	Monocyte	mono.trait48	CD64 on monocyte	MR Egger	8	0.22913	-0.1448	0.603061	0.190781	1.25751	0.865195	1.82771	0.275002	0.383003
C3_OVARY_SEROUS_EXALLC.gz	GCST90002006	MFI	Monocyte	mono.trait48	CD64 on monocyte	Weighted median	8	0.21922	0.0637323	0.374708	0.0793306	1.24511	1.06581	1.45457	0.00572069	0.0993648
C3_OVARY_SEROUS_EXALLC.gz	GCST90002006	MFI	Monocyte	mono.trait48	CD64 on monocyte	Weighted mode	8	0.225244	0.0450866	0.405401	0.091917	1.25263	1.04612	1.4999	0.044074	0.116836
CD2_INSITU_CERVIX_UTERI_EXALLC.gz	GCST90001508	Relative count	Treg	f_Treg_Trait537	CD25++ CD45RA+ CD4 not regulatory T cell %CD4+ T cell	Inverse variance weighted	4	0.113834	0.0149029	0.212765	0.050475	1.12057	1.01501	1.23709	0.0241174	0.104925
CD2_INSITU_CERVIX_UTERI_EXALLC.gz	GCST90001508	Relative count	Treg	f_Treg_Trait537	CD25++ CD45RA+ CD4 not regulatory T cell %CD4+ T cell	MR Egger	4	0.112531	-0.036201	0.261263	0.0758836	1.11911	0.964446	1.29857	0.276323	0.340012
CD2_INSITU_CERVIX_UTERI_EXALLC.gz	GCST90001508	Relative count	Treg	f_Treg_Trait537	CD25++ CD45RA+ CD4 not regulatory T cell %CD4+ T cell	Weighted median	4	0.116151	0.00200123	0.230301	0.0582398	1.12317	1.002	1.25898	0.0461125	0.11598
CD2_INSITU_CERVIX_UTERI_EXALLC.gz	GCST90001508	Relative count	Treg	f_Treg_Trait537	CD25++ CD45RA+ CD4 not regulatory T cell %CD4+ T cell	Weighted mode	4	0.119935	-0.0153122	0.255182	0.0690037	1.12742	0.984804	1.2907	0.180583	0.245711
CD2_INSITU_CERVIX_UTERI_EXALLC.gz	GCST90001509	Relative count	Treg	f_Treg_Trait538	CD25++ CD45RA+ CD4 not regulatory T cell %T cell	Inverse variance weighted	4	0.119474	0.0160676	0.222881	0.0527585	1.1269	1.0162	1.24967	0.0235403	0.104925
CD2_INSITU_CERVIX_UTERI_EXALLC.gz	GCST90001509	Relative count	Treg	f_Treg_Trait538	CD25++ CD45RA+ CD4 not regulatory T cell %T cell	MR Egger	4	0.11679	-0.0360606	0.26964	0.0779848	1.12388	0.964582	1.30949	0.272943	0.340012
CD2_INSITU_CERVIX_UTERI_EXALLC.gz	GCST90001509	Relative count	Treg	f_Treg_Trait538	CD25++ CD45RA+ CD4 not regulatory T cell %T cell	Weighted median	4	0.120883	0.000999996	0.240766	0.0611648	1.12849	1.001	1.27222	0.0481152	0.117132
CD2_INSITU_CERVIX_UTERI_EXALLC.gz	GCST90001509	Relative count	Treg	f_Treg_Trait538	CD25++ CD45RA+ CD4 not regulatory T cell %T cell	Weighted mode	4	0.12355	-0.00918386	0.256284	0.0677213	1.13151	0.990858	1.29212	0.165594	0.241895
CD2_INSITU_CERVIX_UTERI_EXALLC.gz	GCST90001570	Relative count	Maturation stages of T cell	MT_Trait549	Effector Memory CD4-CD8- T cell %CD4-CD8- T cell	Inverse variance weighted	4	-0.162221	-0.303898	-0.0205447	0.072284	0.850253	0.737936	0.979665	0.0248181	0.104925
CD2_INSITU_CERVIX_UTERI_EXALLC.gz	GCST90001570	Relative count	Maturation stages of T cell	MT_Trait549	Effector Memory CD4-CD8- T cell %CD4-CD8- T cell	MR Egger	4	-0.0596269	-0.337283	0.218029	0.141661	0.942116	0.713707	1.24362	0.714737	0.770431
CD2_INSITU_CERVIX_UTERI_EXALLC.gz	GCST90001570	Relative count	Maturation stages of T cell	MT_Trait549	Effector Memory CD4-CD8- T cell %CD4-CD8- T cell	Weighted median	4	-0.13571	-0.302686	0.0312653	0.0851917	0.873095	0.738831	1.03176	0.11116	0.196304
CD2_INSITU_CERVIX_UTERI_EXALLC.gz	GCST90001570	Relative count	Maturation stages of T cell	MT_Trait549	Effector Memory CD4-CD8- T cell %CD4-CD8- T cell	Weighted mode	4	-0.131609	-0.307471	0.044253	0.0897254	0.876684	0.735304	1.04525	0.238707	0.304811
CD2_INSITU_CERVIX_UTERI_EXALLC.gz	GCST90001596	Absolute count	TBNK	TB_ry_Trait524	CD8dim T cell Absolute Count	Inverse variance weighted	3	0.283497	0.00074787	0.566247	0.14426	1.32777	1.00075	1.76164	0.0493929	0.117132
CD2_INSITU_CERVIX_UTERI_EXALLC.gz	GCST90001596	Absolute count	TBNK	TB_ry_Trait524	CD8dim T cell Absolute Count	MR Egger	3	0.565982	0.0344005	1.09756	0.271215	1.76118	1.035	2.99686	0.284483	0.342204
CD2_INSITU_CERVIX_UTERI_EXALLC.gz	GCST90001596	Absolute count	TBNK	TB_ry_Trait524	CD8dim T cell Absolute Count	Weighted median	3	0.281045	-0.0989733	0.661063	0.193887	1.32451	0.905767	1.93685	0.147189	0.239544
CD2_INSITU_CERVIX_UTERI_EXALLC.gz	GCST90001596	Absolute count	TBNK	TB_ry_Trait524	CD8dim T cell Absolute Count	Weighted mode	3	0.291252	-0.158095	0.7406	0.229259	1.3381	0.853769	2.09719	0.331729	0.387795
CD2_INSITU_CERVIX_UTERI_EXALLC.gz	GCST90001597	Relative count	TBNK	TB_ry_Trait525	CD8dim T cell %T cell	Inverse variance weighted	2	0.366936	0.0742275	0.659645	0.149341	1.44331	1.07705	1.93411	0.014009	0.104925
CD2_INSITU_CERVIX_UTERI_EXALLC.gz	GCST90001612	Relative count	TBNK	TB_Trait526	CD8dim T cell %leukocyte	Inverse variance weighted	2	0.386264	0.0766534	0.695875	0.157965	1.47147	1.07967	2.00546	0.0144749	0.104925
CD2_INSITU_CERVIX_UTERI_EXALLC.gz	GCST90001671	Relative count	Treg	Treg_Trait586	CD39+ CD8+ T cell %CD8+ T cell	Inverse variance weighted	6	0.130817	0.0114898	0.250145	0.0608814	1.13976	1.01156	1.28421	0.0316563	0.104925
CD2_INSITU_CERVIX_UTERI_EXALLC.gz	GCST90001671	Relative count	Treg	Treg_Trait586	CD39+ CD8+ T cell %CD8+ T cell	MR Egger	6	0.146627	-0.0961421	0.389396	0.123862	1.15792	0.908335	1.47609	0.302037	0.358129
CD2_INSITU_CERVIX_UTERI_EXALLC.gz	GCST90001671	Relative count	Treg	Treg_Trait586	CD39+ CD8+ T cell %CD8+ T cell	Weighted median	6	0.136198	-0.0177172	0.290113	0.0785282	1.14591	0.982439	1.33658	0.0828499	0.165495
CD2_INSITU_CERVIX_UTERI_EXALLC.gz	GCST90001671	Relative count	Treg	Treg_Trait586	CD39+ CD8+ T cell %CD8+ T cell	Weighted mode	6	0.194343	0.0167466	0.371939	0.0906102	1.21451	1.01689	1.45054	0.0847987	0.165495
CD2_INSITU_CERVIX_UTERI_EXALLC.gz	GCST90001752	MFI	B cell	Bcells.trait384	CD20 on IgD+ CD38dim B cell	Inverse variance weighted	7	0.169924	0.022207	0.317641	0.0753657	1.18521	1.02246	1.37388	0.0241549	0.104925
CD2_INSITU_CERVIX_UTERI_EXALLC.gz	GCST90001752	MFI	B cell	Bcells.trait384	CD20 on IgD+ CD38dim B cell	MR Egger	7	0.167265	-0.741205	1.07574	0.463505	1.18207	0.476539	2.93215	0.732942	0.774683
CD2_INSITU_CERVIX_UTERI_EXALLC.gz	GCST90001752	MFI	B cell	Bcells.trait384	CD20 on IgD+ CD38dim B cell	Weighted median	7	0.153027	-0.0303344	0.336389	0.0935518	1.16536	0.970121	1.39988	0.101892	0.183849
CD2_INSITU_CERVIX_UTERI_EXALLC.gz	GCST90001752	MFI	B cell	Bcells.trait384	CD20 on IgD+ CD38dim B cell	Weighted mode	7	0.0474509	-0.217268	0.31217	0.135061	1.04859	0.804714	1.36639	0.737349	0.774683
CD2_INSITU_CERVIX_UTERI_EXALLC.gz	GCST90001755	MFI	B cell	Bcells.trait390	CD20 on IgD- CD38- B cell	Inverse variance weighted	4	0.2364	0.0141236	0.458677	0.113407	1.26668	1.01422	1.58198	0.0371111	0.104925
CD2_INSITU_CERVIX_UTERI_EXALLC.gz	GCST90001755	MFI	B cell	Bcells.trait390	CD20 on IgD- CD38- B cell	MR Egger	4	3.2479	-2.45608	8.95188	2.91019	25.7362	0.0857701	7722.38	0.380507	0.431382
CD2_INSITU_CERVIX_UTERI_EXALLC.gz	GCST90001755	MFI	B cell	Bcells.trait390	CD20 on IgD- CD38- B cell	Weighted median	4	0.220901	-0.0310695	0.472872	0.128556	1.2472	0.969408	1.6046	0.0857382	0.165495
CD2_INSITU_CERVIX_UTERI_EXALLC.gz	GCST90001755	MFI	B cell	Bcells.trait390	CD20 on IgD- CD38- B cell	Weighted mode	4	0.207028	-0.0589189	0.472975	0.135687	1.23002	0.942783	1.60476	0.224488	0.295753
CD2_INSITU_CERVIX_UTERI_EXALLC.gz	GCST90001759	MFI	B cell	Bcells.trait397	CD20 on naive-mature B cell	Inverse variance weighted	6	0.232772	0.0628516	0.402692	0.086694	1.26209	1.06487	1.49585	0.00725336	0.104925
CD2_INSITU_CERVIX_UTERI_EXALLC.gz	GCST90001759	MFI	B cell	Bcells.trait397	CD20 on naive-mature B cell	MR Egger	6	-0.841001	-1.84395	0.161945	0.511707	0.431278	0.158192	1.1758	0.17562	0.245711
CD2_INSITU_CERVIX_UTERI_EXALLC.gz	GCST90001759	MFI	B cell	Bcells.trait397	CD20 on naive-mature B cell	Weighted median	6	0.27845	0.0822328	0.474668	0.100111	1.32108	1.08571	1.60748	0.00541221	0.104925
CD2_INSITU_CERVIX_UTERI_EXALLC.gz	GCST90001759	MFI	B cell	Bcells.trait397	CD20 on naive-mature B cell	Weighted mode	6	0.394122	0.0667849	0.721458	0.167009	1.48308	1.06907	2.05743	0.06476	0.137822
CD2_INSITU_CERVIX_UTERI_EXALLC.gz	GCST90001762	MFI	B cell	Bcells.trait400	CD20 on IgD+ B cell	Inverse variance weighted	5	0.205163	0.0162231	0.394103	0.0963978	1.22773	1.01636	1.48305	0.0333128	0.104925
CD2_INSITU_CERVIX_UTERI_EXALLC.gz	GCST90001762	MFI	B cell	Bcells.trait400	CD20 on IgD+ B cell	MR Egger	5	-1.27145	-2.60537	0.0624737	0.680573	0.280425	0.0738755	1.06447	0.158535	0.241895
CD2_INSITU_CERVIX_UTERI_EXALLC.gz	GCST90001762	MFI	B cell	Bcells.trait400	CD20 on IgD+ B cell	Weighted median	5	0.22205	0.014392	0.429708	0.105948	1.24863	1.0145	1.53681	0.0360963	0.104925
CD2_INSITU_CERVIX_UTERI_EXALLC.gz	GCST90001762	MFI	B cell	Bcells.trait400	CD20 on IgD+ B cell	Weighted mode	5	0.276056	-0.0373797	0.589491	0.159916	1.31792	0.96331	1.80307	0.159379	0.241895
CD2_INSITU_CERVIX_UTERI_EXALLC.gz	GCST90001848	MFI	TBNK	Blue.530.30.TBNK.trait5	CD3 on Natural Killer T	Inverse variance weighted	2	0.342632	0.0301746	0.65509	0.159417	1.40865	1.03063	1.92532	0.0316122	0.104925
CD2_INSITU_CERVIX_UTERI_EXALLC.gz	GCST90001853	MFI	Treg	Blue.530.30.Treg.trait11	CD3 on activated CD4 regulatory T cell	Inverse variance weighted	4	0.0980187	0.00713573	0.188902	0.0463688	1.10298	1.00716	1.20792	0.0345246	0.104925
CD2_INSITU_CERVIX_UTERI_EXALLC.gz	GCST90001853	MFI	Treg	Blue.530.30.Treg.trait11	CD3 on activated CD4 regulatory T cell	MR Egger	4	0.0438023	-0.23481	0.322415	0.142149	1.04478	0.790721	1.38046	0.787105	0.80654
CD2_INSITU_CERVIX_UTERI_EXALLC.gz	GCST90001853	MFI	Treg	Blue.530.30.Treg.trait11	CD3 on activated CD4 regulatory T cell	Weighted median	4	0.0989009	-0.00165029	0.199452	0.0513016	1.10396	0.998351	1.22073	0.0538761	0.123181
CD2_INSITU_CERVIX_UTERI_EXALLC.gz	GCST90001853	MFI	Treg	Blue.530.30.Treg.trait11	CD3 on activated CD4 regulatory T cell	Weighted mode	4	0.0981029	-0.00648343	0.202689	0.0533604	1.10308	0.993538	1.22469	0.163282	0.241895
CD2_INSITU_CERVIX_UTERI_EXALLC.gz	GCST90001857	MFI	Treg	Blue.530.30.Treg.trait15	CD3 on activated & secreting CD4 regulatory T cell	Inverse variance weighted	4	0.0956534	0.00605758	0.185249	0.0457121	1.10038	1.00608	1.20352	0.0363924	0.104925
CD2_INSITU_CERVIX_UTERI_EXALLC.gz	GCST90001857	MFI	Treg	Blue.530.30.Treg.trait15	CD3 on activated & secreting CD4 regulatory T cell	MR Egger	4	0.0346145	-0.235196	0.304425	0.137658	1.03522	0.790416	1.35585	0.824942	0.824942
CD2_INSITU_CERVIX_UTERI_EXALLC.gz	GCST90001857	MFI	Treg	Blue.530.30.Treg.trait15	CD3 on activated & secreting CD4 regulatory T cell	Weighted median	4	0.0959792	-0.00202137	0.19398	0.0500003	1.10074	0.997981	1.21407	0.0549119	0.123181
CD2_INSITU_CERVIX_UTERI_EXALLC.gz	GCST90001857	MFI	Treg	Blue.530.30.Treg.trait15	CD3 on activated & secreting CD4 regulatory T cell	Weighted mode	4	0.0947273	-0.00820262	0.197657	0.0525153	1.09936	0.991831	1.21854	0.169035	0.241895
CD2_INSITU_CERVIX_UTERI_EXALLC.gz	GCST90001860	MFI	Treg	Blue.530.30.Treg.trait21	CD3 on CD39+ CD4+ T cell	Inverse variance weighted	4	0.105944	0.0159705	0.195918	0.045905	1.11176	1.0161	1.21643	0.0210046	0.104925
CD2_INSITU_CERVIX_UTERI_EXALLC.gz	GCST90001860	MFI	Treg	Blue.530.30.Treg.trait21	CD3 on CD39+ CD4+ T cell	MR Egger	4	0.0833725	-0.109991	0.276736	0.0986547	1.08695	0.895842	1.31882	0.487038	0.538988
CD2_INSITU_CERVIX_UTERI_EXALLC.gz	GCST90001860	MFI	Treg	Blue.530.30.Treg.trait21	CD3 on CD39+ CD4+ T cell	Weighted median	4	0.0944017	-0.00272083	0.191524	0.0495523	1.099	0.997283	1.21109	0.0567681	0.123994
CD2_INSITU_CERVIX_UTERI_EXALLC.gz	GCST90001860	MFI	Treg	Blue.530.30.Treg.trait21	CD3 on CD39+ CD4+ T cell	Weighted mode	4	0.0887886	-0.0130291	0.190606	0.0519478	1.09285	0.987055	1.20998	0.185948	0.24893
CD2_INSITU_CERVIX_UTERI_EXALLC.gz	GCST90001872	MFI	Maturation stages of T cell	HVEM1000_150630.trait10	HVEM on naive CD8+ T cell	Inverse variance weighted	2	-0.225777	-0.424034	-0.0275191	0.101152	0.797896	0.654401	0.972856	0.0256112	0.104925
CD2_INSITU_CERVIX_UTERI_EXALLC.gz	GCST90001896	MFI	Treg	Blue.585.42.Treg.trait3	CD28 on CD28+ CD45RA+ CD8+ T cell	Inverse variance weighted	3	-0.278758	-0.514616	-0.0428993	0.120336	0.756723	0.59773	0.958008	0.0205312	0.104925
CD2_INSITU_CERVIX_UTERI_EXALLC.gz	GCST90001896	MFI	Treg	Blue.585.42.Treg.trait3	CD28 on CD28+ CD45RA+ CD8+ T cell	MR Egger	3	-0.231814	-1.78889	1.32526	0.794426	0.793094	0.167146	3.76317	0.819253	0.824942
CD2_INSITU_CERVIX_UTERI_EXALLC.gz	GCST90001896	MFI	Treg	Blue.585.42.Treg.trait3	CD28 on CD28+ CD45RA+ CD8+ T cell	Weighted median	3	-0.281305	-0.449671	-0.112938	0.0859013	0.754798	0.637838	0.893206	0.00105758	0.0877796
CD2_INSITU_CERVIX_UTERI_EXALLC.gz	GCST90001896	MFI	Treg	Blue.585.42.Treg.trait3	CD28 on CD28+ CD45RA+ CD8+ T cell	Weighted mode	3	-0.314252	-0.485312	-0.143192	0.0872755	0.730335	0.615505	0.866587	0.0692182	0.143628
CD2_INSITU_CERVIX_UTERI_EXALLC.gz	GCST90001959	MFI	TBNK	Blue.780.60.TBNK.trait3	CD4 on HLA DR+ CD4+ T cell	Inverse variance weighted	2	-0.342578	-0.602097	-0.0830591	0.132408	0.709938	0.547662	0.920297	0.00967319	0.104925
CD2_INSITU_CERVIX_UTERI_EXALLC.gz	GCST90001970	Morphological parameter	TBNK	FSC.TBNK.trait12	FSC-A on HLA DR+ Natural Killer	Inverse variance weighted	4	-0.155067	-0.294245	-0.0158885	0.0710093	0.856358	0.745094	0.984237	0.0289804	0.104925
CD2_INSITU_CERVIX_UTERI_EXALLC.gz	GCST90001970	Morphological parameter	TBNK	FSC.TBNK.trait12	FSC-A on HLA DR+ Natural Killer	MR Egger	4	-0.112462	-0.395588	0.170664	0.144452	0.893631	0.673284	1.18609	0.517736	0.565422
CD2_INSITU_CERVIX_UTERI_EXALLC.gz	GCST90001970	Morphological parameter	TBNK	FSC.TBNK.trait12	FSC-A on HLA DR+ Natural Killer	Weighted median	4	-0.124239	-0.278214	0.0297368	0.078559	0.883169	0.757135	1.03018	0.11377	0.196728
CD2_INSITU_CERVIX_UTERI_EXALLC.gz	GCST90001970	Morphological parameter	TBNK	FSC.TBNK.trait12	FSC-A on HLA DR+ Natural Killer	Weighted mode	4	-0.122681	-0.286333	0.0409699	0.0834955	0.884546	0.751013	1.04182	0.23808	0.304811
CD2_INSITU_CERVIX_UTERI_EXALLC.gz	GCST90002003	MFI	Monocyte	mono.trait44	CCR2 on CD14- CD16-	Inverse variance weighted	3	-0.286221	-0.534214	-0.0382279	0.126527	0.751096	0.58613	0.962494	0.0236892	0.104925
CD2_INSITU_CERVIX_UTERI_EXALLC.gz	GCST90002003	MFI	Monocyte	mono.trait44	CCR2 on CD14- CD16-	MR Egger	3	-0.195127	-1.19722	0.806966	0.511272	0.82273	0.302033	2.2411	0.767896	0.796692
CD2_INSITU_CERVIX_UTERI_EXALLC.gz	GCST90002003	MFI	Monocyte	mono.trait44	CCR2 on CD14- CD16-	Weighted median	3	-0.356229	-0.646571	-0.0658882	0.148133	0.700312	0.523839	0.936236	0.0161818	0.104925
CD2_INSITU_CERVIX_UTERI_EXALLC.gz	GCST90002003	MFI	Monocyte	mono.trait44	CCR2 on CD14- CD16-	Weighted mode	3	-0.365716	-0.703332	-0.0281012	0.172253	0.6937	0.494934	0.97229	0.16773	0.241895
CD2_INSITU_CERVIX_UTERI_EXALLC.gz	GCST90002010	MFI	Monocyte	mono.trait54	HLA DR on monocyte	Inverse variance weighted	3	0.109646	0.00611006	0.213182	0.0528245	1.11588	1.00613	1.23761	0.0379247	0.104925
CD2_INSITU_CERVIX_UTERI_EXALLC.gz	GCST90002010	MFI	Monocyte	mono.trait54	HLA DR on monocyte	MR Egger	3	0.291813	-0.0528658	0.636493	0.175857	1.33885	0.948507	1.88984	0.345273	0.398023
CD2_INSITU_CERVIX_UTERI_EXALLC.gz	GCST90002010	MFI	Monocyte	mono.trait54	HLA DR on monocyte	Weighted median	3	0.11586	0.00649877	0.225222	0.0557968	1.12284	1.00652	1.2526	0.0378503	0.104925
CD2_INSITU_CERVIX_UTERI_EXALLC.gz	GCST90002010	MFI	Monocyte	mono.trait54	HLA DR on monocyte	Weighted mode	3	0.128901	0.0201707	0.237631	0.0554745	1.13758	1.02038	1.26824	0.145776	0.239544
CD2_INSITU_CERVIX_UTERI_EXALLC.gz	GCST90002039	MFI	cDC	Red.780.60.cDC.trait5	CD80 on monocyte	Inverse variance weighted	6	0.100461	0.00393428	0.196988	0.0492484	1.10568	1.00394	1.21773	0.0413616	0.107282
CD2_INSITU_CERVIX_UTERI_EXALLC.gz	GCST90002039	MFI	cDC	Red.780.60.cDC.trait5	CD80 on monocyte	MR Egger	6	0.0778841	-0.0786233	0.234392	0.0798507	1.081	0.924388	1.26414	0.384605	0.431382
CD2_INSITU_CERVIX_UTERI_EXALLC.gz	GCST90002039	MFI	cDC	Red.780.60.cDC.trait5	CD80 on monocyte	Weighted median	6	0.0871994	-0.0243065	0.198705	0.0568908	1.09111	0.975986	1.21982	0.125337	0.212306
CD2_INSITU_CERVIX_UTERI_EXALLC.gz	GCST90002039	MFI	cDC	Red.780.60.cDC.trait5	CD80 on monocyte	Weighted mode	6	0.0817818	-0.0501331	0.213697	0.0673035	1.08522	0.951103	1.23825	0.278564	0.340012
CD2_INSITU_CERVIX_UTERI_EXALLC.gz	GCST90002081	Morphological parameter	TBNK	SSC.TBNK.trait4	SSC-A on CD4+ T cell	Inverse variance weighted	2	-0.531518	-0.917341	-0.145694	0.196849	0.587712	0.39958	0.864422	0.00693114	0.104925
CD2_INSITU_CERVIX_UTERI_EXALLC.gz	GCST90002098	MFI	Maturation stages of T cell	Violet.450.50.MT.trait1	CD45RA on naive CD4+ T cell	Inverse variance weighted	10	0.0666236	0.00265767	0.130589	0.0326357	1.06889	1.00266	1.1395	0.0412076	0.107282
CD2_INSITU_CERVIX_UTERI_EXALLC.gz	GCST90002098	MFI	Maturation stages of T cell	Violet.450.50.MT.trait1	CD45RA on naive CD4+ T cell	MR Egger	10	0.0691666	-0.0202684	0.158602	0.0456301	1.07161	0.979936	1.17187	0.168036	0.241895
CD2_INSITU_CERVIX_UTERI_EXALLC.gz	GCST90002098	MFI	Maturation stages of T cell	Violet.450.50.MT.trait1	CD45RA on naive CD4+ T cell	Weighted median	10	0.0694264	-0.0103731	0.149226	0.040714	1.07189	0.989681	1.16094	0.0881532	0.166289
CD2_INSITU_CERVIX_UTERI_EXALLC.gz	GCST90002098	MFI	Maturation stages of T cell	Violet.450.50.MT.trait1	CD45RA on naive CD4+ T cell	Weighted mode	10	0.054787	-0.018939	0.128513	0.0376153	1.05632	0.981239	1.13714	0.179236	0.245711
CD2_INSITU_CERVIX_UTERI_EXALLC.gz	GCST90002112	MFI	Myeloid cell	Violet.510.50.MDSC.trait7	HLA DR on CD33- HLA DR+	Inverse variance weighted	2	0.0977705	0.0104753	0.185066	0.0445384	1.10271	1.01053	1.2033	0.0281494	0.104925
CD2_INSITU_CERVIX_UTERI_EXALLC.gz	GCST90002116	MFI	TBNK	Violet.510.50.TBNK.trait5	HLA DR on B cell	Inverse variance weighted	8	-0.102797	-0.196112	-0.00948195	0.0476098	0.90231	0.82192	0.990563	0.0308378	0.104925
CD2_INSITU_CERVIX_UTERI_EXALLC.gz	GCST90002116	MFI	TBNK	Violet.510.50.TBNK.trait5	HLA DR on B cell	MR Egger	8	-0.240854	-0.478508	-0.00320051	0.121252	0.785956	0.619707	0.996805	0.0941854	0.17372
CD2_INSITU_CERVIX_UTERI_EXALLC.gz	GCST90002116	MFI	TBNK	Violet.510.50.TBNK.trait5	HLA DR on B cell	Weighted median	8	-0.122588	-0.212944	-0.0322329	0.0460997	0.884628	0.808202	0.968281	0.00783265	0.104925
CD2_INSITU_CERVIX_UTERI_EXALLC.gz	GCST90002116	MFI	TBNK	Violet.510.50.TBNK.trait5	HLA DR on B cell	Weighted mode	8	-0.111143	-0.194218	-0.0280681	0.0423851	0.894811	0.823479	0.972322	0.0342985	0.104925
CD2_INSITU_VULVA_EXALLC.gz	GCST90001507	Absolute count	Treg	f_Treg_Trait536	CD25++ CD45RA+ CD4 not regulatory T cell Absolute Count	Inverse variance weighted	3	0.633064	0.0718228	1.19431	0.286348	1.88337	1.07446	3.30126	0.027048	0.0819738
CD2_INSITU_VULVA_EXALLC.gz	GCST90001507	Absolute count	Treg	f_Treg_Trait536	CD25++ CD45RA+ CD4 not regulatory T cell Absolute Count	MR Egger	3	0.713391	-0.0787701	1.50555	0.404164	2.0409	0.924252	4.50664	0.328147	0.342414
CD2_INSITU_VULVA_EXALLC.gz	GCST90001507	Absolute count	Treg	f_Treg_Trait536	CD25++ CD45RA+ CD4 not regulatory T cell Absolute Count	Weighted median	3	0.662726	0.0402166	1.28524	0.317607	1.94007	1.04104	3.61552	0.0369221	0.0819738
CD2_INSITU_VULVA_EXALLC.gz	GCST90001507	Absolute count	Treg	f_Treg_Trait536	CD25++ CD45RA+ CD4 not regulatory T cell Absolute Count	Weighted mode	3	0.682861	-0.0183912	1.38411	0.357782	1.97953	0.981777	3.99128	0.196531	0.254625
CD2_INSITU_VULVA_EXALLC.gz	GCST90001545	Absolute count	Maturation stages of T cell	MT_Trait511	Terminally Differentiated CD4+ T cell Absolute Count	Inverse variance weighted	2	1.05137	0.0295088	2.07322	0.521356	2.86156	1.02995	7.95041	0.0437373	0.0819738
CD2_INSITU_VULVA_EXALLC.gz	GCST90001572	Absolute count	Maturation stages of T cell	MT_Trait551	Terminally Differentiated CD4-CD8- T cell Absolute Count	Inverse variance weighted	2	2.0912	0.791267	3.39113	0.66323	8.09461	2.20619	29.6995	0.00161574	0.0387777
CD2_INSITU_VULVA_EXALLC.gz	GCST90001586	Relative count	Monocyte	N_MONO_Trait516	CD14+ CD16- monocyte %monocyte	Inverse variance weighted	2	-0.837597	-1.66716	-0.00803407	0.423246	0.432749	0.188783	0.991998	0.047818	0.0819738
CD2_INSITU_VULVA_EXALLC.gz	GCST90001587	Relative count	Monocyte	N_MONO_Trait517	CD16+ monocyte %monocyte	Inverse variance weighted	2	0.850974	0.00937228	1.69258	0.429389	2.34193	1.00942	5.43346	0.0474986	0.0819738
CD2_INSITU_VULVA_EXALLC.gz	GCST90001649	Relative count	TBNK	TB_Trait570	HLA DR+ Natural Killer %Natural Killer	Inverse variance weighted	6	0.468597	0.0617552	0.875439	0.207572	1.59775	1.0637	2.39993	0.0239761	0.0819738
CD2_INSITU_VULVA_EXALLC.gz	GCST90001649	Relative count	TBNK	TB_Trait570	HLA DR+ Natural Killer %Natural Killer	MR Egger	6	0.0848514	-0.625425	0.795127	0.362386	1.08856	0.535034	2.21472	0.826367	0.826367
CD2_INSITU_VULVA_EXALLC.gz	GCST90001649	Relative count	TBNK	TB_Trait570	HLA DR+ Natural Killer %Natural Killer	Weighted median	6	0.288947	-0.154519	0.732412	0.226258	1.33502	0.856827	2.08009	0.201578	0.254625
CD2_INSITU_VULVA_EXALLC.gz	GCST90001649	Relative count	TBNK	TB_Trait570	HLA DR+ Natural Killer %Natural Killer	Weighted mode	6	0.282535	-0.208625	0.773695	0.250592	1.32649	0.811699	2.16776	0.310723	0.338971
CD2_INSITU_VULVA_EXALLC.gz	GCST90001700	Relative count	Treg	Treg_Trait708	CD45RA+ CD28- CD8+ T cell %T cell	Inverse variance weighted	64	-0.00362571	-0.00660854	-0.00064289	0.00152185	0.996381	0.993413	0.999357	0.0171983	0.0819738
CD2_INSITU_VULVA_EXALLC.gz	GCST90001700	Relative count	Treg	Treg_Trait708	CD45RA+ CD28- CD8+ T cell %T cell	MR Egger	64	-0.00324529	-0.00878111	0.00229053	0.0028244	0.99676	0.991257	1.00229	0.254961	0.305954
CD2_INSITU_VULVA_EXALLC.gz	GCST90001700	Relative count	Treg	Treg_Trait708	CD45RA+ CD28- CD8+ T cell %T cell	Weighted median	64	-0.00314237	-0.00783451	0.00154976	0.00239395	0.996863	0.992196	1.00155	0.189307	0.254625
CD2_INSITU_VULVA_EXALLC.gz	GCST90001700	Relative count	Treg	Treg_Trait708	CD45RA+ CD28- CD8+ T cell %T cell	Weighted mode	64	-0.00367993	-0.00803634	0.000676474	0.00222266	0.996327	0.991996	1.00068	0.102767	0.164427
CD2_INSITU_VULVA_EXALLC.gz	GCST90001981	MFI	Monocyte	mono.trait11	CD40 on CD14+ CD16+ monocyte	Inverse variance weighted	4	0.506508	0.122358	0.890657	0.195995	1.65949	1.13016	2.43673	0.00975793	0.0780634
CD2_INSITU_VULVA_EXALLC.gz	GCST90001981	MFI	Monocyte	mono.trait11	CD40 on CD14+ CD16+ monocyte	MR Egger	4	0.849705	-0.275152	1.97456	0.573907	2.33896	0.759456	7.20346	0.276876	0.31643
CD2_INSITU_VULVA_EXALLC.gz	GCST90001981	MFI	Monocyte	mono.trait11	CD40 on CD14+ CD16+ monocyte	Weighted median	4	0.449159	0.0276071	0.870711	0.215077	1.56699	1.02799	2.38861	0.0367655	0.0819738
CD2_INSITU_VULVA_EXALLC.gz	GCST90001981	MFI	Monocyte	mono.trait11	CD40 on CD14+ CD16+ monocyte	Weighted mode	4	0.410529	-0.0786211	0.899678	0.249566	1.50761	0.92439	2.45881	0.198526	0.254625
CD2_INSITU_VULVA_EXALLC.gz	GCST90001990	MFI	Monocyte	mono.trait24	CD64 on CD14- CD16+ monocyte	Inverse variance weighted	2	-1.29514	-2.46149	-0.12879	0.595076	0.27386	0.0853079	0.879159	0.0295234	0.0819738
CD2_INSITU_VULVA_EXALLC.gz	GCST90002046	MFI	Myeloid cell	Red.780.60.MDSC.trait15	CD45 on CD33- HLA DR+	Inverse variance weighted	2	-0.744012	-1.29386	-0.194166	0.280533	0.475204	0.274211	0.823521	0.00799854	0.0780634
CD2_INSITU_VULVA_EXALLC.gz	GCST90002052	MFI	Myeloid cell	Red.780.60.MDSC.trait8	CD45 on Immature Myeloid-Derived Suppressor Cells	Inverse variance weighted	2	-0.416475	-0.814062	-0.0188874	0.202851	0.659367	0.443055	0.98129	0.0400619	0.0819738
CD2_INSITU_VULVA_EXALLC.gz	GCST90002100	MFI	Maturation stages of T cell	Violet.450.50.MT.trait3	CD45RA on naive CD8+ T cell	Inverse variance weighted	2	0.938963	0.15825	1.71968	0.398323	2.55733	1.17146	5.58272	0.0184088	0.0819738
C3_VULVA_EXALLC.gz	GCST90001476	Relative count	TBNK	f_MONO_Trait504	HLA DR++ monocyte %leukocyte	Inverse variance weighted	2	-0.81368	-1.39539	-0.231974	0.296789	0.443224	0.247738	0.792967	0.00611382	0.0358291
C3_VULVA_EXALLC.gz	GCST90001545	Absolute count	Maturation stages of T cell	MT_Trait511	Terminally Differentiated CD4+ T cell Absolute Count	Inverse variance weighted	2	1.14276	0.220797	2.06473	0.470391	3.13542	1.24707	7.88316	0.0151242	0.0430458
C3_VULVA_EXALLC.gz	GCST90001555	Relative count	Maturation stages of T cell	MT_Trait529	Effector Memory CD8+ T cell %CD8+ T cell	Inverse variance weighted	3	-0.383199	-0.745989	-0.0204089	0.185097	0.681677	0.474265	0.979798	0.038428	0.0836373
C3_VULVA_EXALLC.gz	GCST90001555	Relative count	Maturation stages of T cell	MT_Trait529	Effector Memory CD8+ T cell %CD8+ T cell	MR Egger	3	-0.381792	-0.904573	0.140988	0.266725	0.682637	0.404715	1.15141	0.388207	0.463343
C3_VULVA_EXALLC.gz	GCST90001555	Relative count	Maturation stages of T cell	MT_Trait529	Effector Memory CD8+ T cell %CD8+ T cell	Weighted median	3	-0.305003	-0.711754	0.101748	0.207526	0.737121	0.490782	1.1071	0.141641	0.218363
C3_VULVA_EXALLC.gz	GCST90001555	Relative count	Maturation stages of T cell	MT_Trait529	Effector Memory CD8+ T cell %CD8+ T cell	Weighted mode	3	-0.287418	-0.732704	0.157869	0.227187	0.750198	0.480607	1.17101	0.333273	0.411037
C3_VULVA_EXALLC.gz	GCST90001610	Relative count	TBNK	TB_Trait522	CD4+ CD8dim T cell %lymphocyte	Inverse variance weighted	3	0.474138	0.00720056	0.941075	0.238233	1.60663	1.00723	2.56274	0.0465662	0.0956155
C3_VULVA_EXALLC.gz	GCST90001610	Relative count	TBNK	TB_Trait522	CD4+ CD8dim T cell %lymphocyte	MR Egger	3	0.161873	-2.43919	2.76294	1.32707	1.17571	0.0872311	15.8464	0.922729	0.922729
C3_VULVA_EXALLC.gz	GCST90001610	Relative count	TBNK	TB_Trait522	CD4+ CD8dim T cell %lymphocyte	Weighted median	3	0.442934	-0.0476802	0.933547	0.250313	1.55727	0.953439	2.54352	0.0768075	0.12356
C3_VULVA_EXALLC.gz	GCST90001610	Relative count	TBNK	TB_Trait522	CD4+ CD8dim T cell %lymphocyte	Weighted mode	3	0.425809	-0.178142	1.02976	0.308138	1.53083	0.836824	2.80039	0.301118	0.384185
C3_VULVA_EXALLC.gz	GCST90001746	MFI	B cell	Bcells.trait378	CD20 on IgD+ CD24+ B cell	Inverse variance weighted	2	-1.12093	-1.97427	-0.267587	0.435379	0.325977	0.138863	0.765224	0.0100354	0.037131
C3_VULVA_EXALLC.gz	GCST90001754	MFI	B cell	Bcells.trait389	CD20 on IgD- CD27- B cell	Inverse variance weighted	4	-0.826237	-1.51778	-0.134694	0.352828	0.437693	0.219198	0.873984	0.0191934	0.0507253
C3_VULVA_EXALLC.gz	GCST90001754	MFI	B cell	Bcells.trait389	CD20 on IgD- CD27- B cell	MR Egger	4	2.84721	-10.5868	16.2813	6.85411	17.2395	2.52e-05	1.17722e+07	0.718173	0.738122
C3_VULVA_EXALLC.gz	GCST90001754	MFI	B cell	Bcells.trait389	CD20 on IgD- CD27- B cell	Weighted median	4	-0.809626	-1.70546	0.0862038	0.457056	0.445025	0.18169	1.09003	0.0764953	0.12356
C3_VULVA_EXALLC.gz	GCST90001754	MFI	B cell	Bcells.trait389	CD20 on IgD- CD27- B cell	Weighted mode	4	-0.841813	-1.87122	0.187598	0.52521	0.430929	0.153935	1.20635	0.207304	0.273937
C3_VULVA_EXALLC.gz	GCST90001759	MFI	B cell	Bcells.trait397	CD20 on naive-mature B cell	Inverse variance weighted	6	-0.65938	-1.2478	-0.0709562	0.300216	0.517172	0.287134	0.931503	0.0280669	0.0692317
C3_VULVA_EXALLC.gz	GCST90001759	MFI	B cell	Bcells.trait397	CD20 on naive-mature B cell	MR Egger	6	1.29651	-2.68035	5.27338	2.02901	3.65653	0.068539	195.075	0.557587	0.606786
C3_VULVA_EXALLC.gz	GCST90001759	MFI	B cell	Bcells.trait397	CD20 on naive-mature B cell	Weighted median	6	-0.480304	-1.20879	0.248183	0.371677	0.618595	0.298558	1.2817	0.196267	0.273937
C3_VULVA_EXALLC.gz	GCST90001759	MFI	B cell	Bcells.trait397	CD20 on naive-mature B cell	Weighted mode	6	-0.288349	-1.52342	0.946721	0.630138	0.7495	0.217965	2.57724	0.66644	0.704522
C3_VULVA_EXALLC.gz	GCST90001959	MFI	TBNK	Blue.780.60.TBNK.trait3	CD4 on HLA DR+ CD4+ T cell	Inverse variance weighted	2	-1.43225	-2.31748	-0.54702	0.451647	0.238771	0.0985219	0.578672	0.00151828	0.0288937
C3_VULVA_EXALLC.gz	GCST90001988	MFI	Monocyte	mono.trait21	HLA DR on CD14+ CD16- monocyte	Inverse variance weighted	5	-0.371084	-0.610104	-0.132064	0.121949	0.689986	0.543294	0.876285	0.00234273	0.0288937
C3_VULVA_EXALLC.gz	GCST90001988	MFI	Monocyte	mono.trait21	HLA DR on CD14+ CD16- monocyte	MR Egger	5	-0.272784	-1.0582	0.512628	0.400721	0.761257	0.347081	1.66967	0.544872	0.606786
C3_VULVA_EXALLC.gz	GCST90001988	MFI	Monocyte	mono.trait21	HLA DR on CD14+ CD16- monocyte	Weighted median	5	-0.360754	-0.63032	-0.0911886	0.137533	0.69715	0.532421	0.912845	0.00871519	0.0358291
C3_VULVA_EXALLC.gz	GCST90001988	MFI	Monocyte	mono.trait21	HLA DR on CD14+ CD16- monocyte	Weighted mode	5	-0.390749	-0.670589	-0.110908	0.142776	0.67655	0.511407	0.895021	0.0520768	0.096342
C3_VULVA_EXALLC.gz	GCST90001991	MFI	Monocyte	mono.trait25	HLA DR on CD14+ monocyte	Inverse variance weighted	5	-0.382423	-0.628706	-0.13614	0.125655	0.682206	0.533281	0.87272	0.00233884	0.0288937
C3_VULVA_EXALLC.gz	GCST90001991	MFI	Monocyte	mono.trait25	HLA DR on CD14+ monocyte	MR Egger	5	-0.283328	-1.10003	0.533378	0.416687	0.753273	0.33286	1.70468	0.545303	0.606786
C3_VULVA_EXALLC.gz	GCST90001991	MFI	Monocyte	mono.trait25	HLA DR on CD14+ monocyte	Weighted median	5	-0.367187	-0.641486	-0.0928877	0.139949	0.69268	0.526509	0.911296	0.00869734	0.0358291
C3_VULVA_EXALLC.gz	GCST90001991	MFI	Monocyte	mono.trait25	HLA DR on CD14+ monocyte	Weighted mode	5	-0.395697	-0.673258	-0.118137	0.141613	0.67321	0.510044	0.888575	0.0490999	0.0956155
C3_VULVA_EXALLC.gz	GCST90002010	MFI	Monocyte	mono.trait54	HLA DR on monocyte	Inverse variance weighted	4	-0.347705	-0.621057	-0.0743537	0.139465	0.706307	0.537376	0.928343	0.0126621	0.0390414
C3_VULVA_EXALLC.gz	GCST90002010	MFI	Monocyte	mono.trait54	HLA DR on monocyte	MR Egger	4	-1.09306	-2.23463	0.0485042	0.582432	0.335188	0.107032	1.0497	0.201365	0.273937
C3_VULVA_EXALLC.gz	GCST90002010	MFI	Monocyte	mono.trait54	HLA DR on monocyte	Weighted median	4	-0.380142	-0.675749	-0.0845344	0.15082	0.683765	0.508775	0.91894	0.0117189	0.0390414
C3_VULVA_EXALLC.gz	GCST90002010	MFI	Monocyte	mono.trait54	HLA DR on monocyte	Weighted mode	4	-0.453039	-0.774916	-0.131163	0.164223	0.635693	0.460743	0.877075	0.0702294	0.12356
C3_VULVA_EXALLC.gz	GCST90002108	MFI	Myeloid cell	Violet.510.50.MDSC.trait3	HLA DR on CD33+ HLA DR+ CD14-	Inverse variance weighted	2	-0.443447	-0.763825	-0.12307	0.163458	0.64182	0.465881	0.884202	0.00666941	0.0358291
C3_VULVA_EXALLC.gz	GCST90002116	MFI	TBNK	Violet.510.50.TBNK.trait5	HLA DR on B cell	Inverse variance weighted	9	0.330374	0.109177	0.551571	0.112856	1.39149	1.11536	1.73598	0.00341808	0.0316172
C3_VULVA_EXALLC.gz	GCST90002116	MFI	TBNK	Violet.510.50.TBNK.trait5	HLA DR on B cell	MR Egger	9	0.487683	-0.150359	1.12573	0.325532	1.62854	0.860399	3.08245	0.177776	0.263108
C3_VULVA_EXALLC.gz	GCST90002116	MFI	TBNK	Violet.510.50.TBNK.trait5	HLA DR on B cell	Weighted median	9	0.382209	0.104171	0.660247	0.141856	1.46552	1.10979	1.93527	0.00705269	0.0358291
C3_VULVA_EXALLC.gz	GCST90002116	MFI	TBNK	Violet.510.50.TBNK.trait5	HLA DR on B cell	Weighted mode	9	0.349787	0.0834101	0.616165	0.135907	1.41877	1.08699	1.85181	0.0329359	0.0761643
C3_CERVIX_SQUAM_EXALLC.gz	GCST90001507	Absolute count	Treg	f_Treg_Trait536	CD25++ CD45RA+ CD4 not regulatory T cell Absolute Count	Inverse variance weighted	3	-0.567863	-1.10904	-0.0266868	0.27611	0.566735	0.329876	0.973666	0.0397197	0.0627314
C3_CERVIX_SQUAM_EXALLC.gz	GCST90001507	Absolute count	Treg	f_Treg_Trait536	CD25++ CD45RA+ CD4 not regulatory T cell Absolute Count	MR Egger	3	-0.583769	-1.34496	0.177423	0.388363	0.557792	0.26055	1.19414	0.373718	0.394646
C3_CERVIX_SQUAM_EXALLC.gz	GCST90001507	Absolute count	Treg	f_Treg_Trait536	CD25++ CD45RA+ CD4 not regulatory T cell Absolute Count	Weighted median	3	-0.599568	-1.2014	0.00226584	0.307058	0.549049	0.300773	1.00227	0.0508645	0.0729796
C3_CERVIX_SQUAM_EXALLC.gz	GCST90001507	Absolute count	Treg	f_Treg_Trait536	CD25++ CD45RA+ CD4 not regulatory T cell Absolute Count	Weighted mode	3	-0.613469	-1.23746	0.0105257	0.318365	0.541469	0.290119	1.01058	0.19382	0.220553
C3_CERVIX_SQUAM_EXALLC.gz	GCST90001543	Relative count	Maturation stages of T cell	MT_Trait509	Effector Memory CD4+ T cell %CD4+ T cell	Inverse variance weighted	3	0.756705	0.108161	1.40525	0.33089	2.13124	1.11423	4.07654	0.0222029	0.0461006
C3_CERVIX_SQUAM_EXALLC.gz	GCST90001543	Relative count	Maturation stages of T cell	MT_Trait509	Effector Memory CD4+ T cell %CD4+ T cell	MR Egger	3	0.643312	-0.432716	1.71934	0.548994	1.90277	0.648745	5.58084	0.449744	0.463799
C3_CERVIX_SQUAM_EXALLC.gz	GCST90001543	Relative count	Maturation stages of T cell	MT_Trait509	Effector Memory CD4+ T cell %CD4+ T cell	Weighted median	3	0.705352	-0.00677082	1.41747	0.363328	2.02456	0.993252	4.12668	0.0522141	0.0741103
C3_CERVIX_SQUAM_EXALLC.gz	GCST90001543	Relative count	Maturation stages of T cell	MT_Trait509	Effector Memory CD4+ T cell %CD4+ T cell	Weighted mode	3	0.678704	-0.169721	1.52713	0.43287	1.97132	0.8439	4.60494	0.257434	0.280837
C3_CERVIX_SQUAM_EXALLC.gz	GCST90001571	Relative count	Maturation stages of T cell	MT_Trait550	Effector Memory CD4-CD8- T cell %T cell	Inverse variance weighted	3	-0.972678	-1.8165	-0.12886	0.430519	0.378069	0.162595	0.879097	0.0238639	0.0461006
C3_CERVIX_SQUAM_EXALLC.gz	GCST90001571	Relative count	Maturation stages of T cell	MT_Trait550	Effector Memory CD4-CD8- T cell %T cell	MR Egger	3	-1.13239	-3.77907	1.51429	1.35035	0.322263	0.022844	4.54619	0.555745	0.564295
C3_CERVIX_SQUAM_EXALLC.gz	GCST90001571	Relative count	Maturation stages of T cell	MT_Trait550	Effector Memory CD4-CD8- T cell %T cell	Weighted median	3	-0.908611	-1.89072	0.0734964	0.501075	0.403084	0.150963	1.07626	0.0697821	0.0949612
C3_CERVIX_SQUAM_EXALLC.gz	GCST90001571	Relative count	Maturation stages of T cell	MT_Trait550	Effector Memory CD4-CD8- T cell %T cell	Weighted mode	3	-0.750533	-2.02102	0.51995	0.648205	0.472115	0.132521	1.68194	0.366507	0.390153
C3_CERVIX_SQUAM_EXALLC.gz	GCST90001572	Absolute count	Maturation stages of T cell	MT_Trait551	Terminally Differentiated CD4-CD8- T cell Absolute Count	Inverse variance weighted	2	2.08155	0.802788	3.36031	0.652428	8.01686	2.23175	28.798	0.00142046	0.0209226
C3_CERVIX_SQUAM_EXALLC.gz	GCST90001610	Relative count	TBNK	TB_Trait522	CD4+ CD8dim T cell %lymphocyte	Inverse variance weighted	3	0.538803	0.0351888	1.04242	0.256946	1.71395	1.03582	2.83606	0.035998	0.0586634
C3_CERVIX_SQUAM_EXALLC.gz	GCST90001610	Relative count	TBNK	TB_Trait522	CD4+ CD8dim T cell %lymphocyte	MR Egger	3	-0.137958	-2.93963	2.66372	1.42943	0.871135	0.0528852	14.3495	0.938747	0.938747
C3_CERVIX_SQUAM_EXALLC.gz	GCST90001610	Relative count	TBNK	TB_Trait522	CD4+ CD8dim T cell %lymphocyte	Weighted median	3	0.500407	-0.0747411	1.07555	0.293443	1.64939	0.927984	2.93162	0.0881393	0.118718
C3_CERVIX_SQUAM_EXALLC.gz	GCST90001610	Relative count	TBNK	TB_Trait522	CD4+ CD8dim T cell %lymphocyte	Weighted mode	3	0.45388	-0.200092	1.10785	0.333659	1.57441	0.818656	3.02784	0.306762	0.331906
C3_CERVIX_SQUAM_EXALLC.gz	GCST90001702	MFI	B cell	Bcells.trait112	BAFF-R on CD24+ CD27+ B cell	Inverse variance weighted	8	-0.295007	-0.542266	-0.0477477	0.126153	0.744526	0.581429	0.953374	0.0193618	0.0452126
C3_CERVIX_SQUAM_EXALLC.gz	GCST90001702	MFI	B cell	Bcells.trait112	BAFF-R on CD24+ CD27+ B cell	MR Egger	8	-0.350372	-0.779314	0.0785705	0.218848	0.704426	0.458721	1.08174	0.1605	0.187486
C3_CERVIX_SQUAM_EXALLC.gz	GCST90001702	MFI	B cell	Bcells.trait112	BAFF-R on CD24+ CD27+ B cell	Weighted median	8	-0.310646	-0.509356	-0.111936	0.101383	0.732973	0.600882	0.894102	0.00218331	0.0209226
C3_CERVIX_SQUAM_EXALLC.gz	GCST90001702	MFI	B cell	Bcells.trait112	BAFF-R on CD24+ CD27+ B cell	Weighted mode	8	-0.315983	-0.513025	-0.118941	0.100532	0.729072	0.598682	0.887861	0.016308	0.0452126
C3_CERVIX_SQUAM_EXALLC.gz	GCST90001703	MFI	B cell	Bcells.trait137	BAFF-R on IgD+ CD24+ B cell	Inverse variance weighted	6	-0.294762	-0.489318	-0.100206	0.0992631	0.744709	0.613044	0.904651	0.00298283	0.0209226
C3_CERVIX_SQUAM_EXALLC.gz	GCST90001703	MFI	B cell	Bcells.trait137	BAFF-R on IgD+ CD24+ B cell	MR Egger	6	-0.35322	-0.674662	-0.031778	0.164001	0.702423	0.509328	0.968722	0.0975685	0.12879
C3_CERVIX_SQUAM_EXALLC.gz	GCST90001703	MFI	B cell	Bcells.trait137	BAFF-R on IgD+ CD24+ B cell	Weighted median	6	-0.307352	-0.510163	-0.104541	0.103475	0.735392	0.600397	0.900738	0.00297509	0.0209226
C3_CERVIX_SQUAM_EXALLC.gz	GCST90001703	MFI	B cell	Bcells.trait137	BAFF-R on IgD+ CD24+ B cell	Weighted mode	6	-0.335841	-0.548487	-0.123195	0.108493	0.714737	0.577824	0.884092	0.0269902	0.0475028
C3_CERVIX_SQUAM_EXALLC.gz	GCST90001704	MFI	B cell	Bcells.trait138	BAFF-R on IgD+ CD24- B cell	Inverse variance weighted	10	-0.262806	-0.445283	-0.080329	0.0931006	0.768891	0.640643	0.922813	0.00476034	0.0209226
C3_CERVIX_SQUAM_EXALLC.gz	GCST90001704	MFI	B cell	Bcells.trait138	BAFF-R on IgD+ CD24- B cell	MR Egger	10	-0.384387	-0.65129	-0.117483	0.136175	0.680868	0.521373	0.889156	0.0223995	0.0461006
C3_CERVIX_SQUAM_EXALLC.gz	GCST90001704	MFI	B cell	Bcells.trait138	BAFF-R on IgD+ CD24- B cell	Weighted median	10	-0.301177	-0.492804	-0.10955	0.097769	0.739947	0.610911	0.896238	0.00206656	0.0209226
C3_CERVIX_SQUAM_EXALLC.gz	GCST90001704	MFI	B cell	Bcells.trait138	BAFF-R on IgD+ CD24- B cell	Weighted mode	10	-0.315654	-0.511525	-0.119783	0.0999342	0.729312	0.599581	0.887113	0.0115759	0.03918
C3_CERVIX_SQUAM_EXALLC.gz	GCST90001705	MFI	B cell	Bcells.trait139	BAFF-R on IgD+ CD38- B cell	Inverse variance weighted	9	-0.281666	-0.467933	-0.0953982	0.0950345	0.754526	0.626295	0.909011	0.0030384	0.0209226
C3_CERVIX_SQUAM_EXALLC.gz	GCST90001705	MFI	B cell	Bcells.trait139	BAFF-R on IgD+ CD38- B cell	MR Egger	9	-0.396774	-0.699808	-0.0937403	0.154609	0.672486	0.496681	0.910519	0.0372078	0.0598955
C3_CERVIX_SQUAM_EXALLC.gz	GCST90001705	MFI	B cell	Bcells.trait139	BAFF-R on IgD+ CD38- B cell	Weighted median	9	-0.308067	-0.512578	-0.103555	0.104343	0.734866	0.598949	0.901626	0.00315257	0.0209226
C3_CERVIX_SQUAM_EXALLC.gz	GCST90001705	MFI	B cell	Bcells.trait139	BAFF-R on IgD+ CD38- B cell	Weighted mode	9	-0.320756	-0.517412	-0.1241	0.100335	0.7256	0.596061	0.883292	0.012672	0.0418176
C3_CERVIX_SQUAM_EXALLC.gz	GCST90001706	MFI	B cell	Bcells.trait140	BAFF-R on IgD+ CD38- naive B cell	Inverse variance weighted	8	-0.264406	-0.445852	-0.0829608	0.0925742	0.767662	0.640279	0.920387	0.00428806	0.0209226
C3_CERVIX_SQUAM_EXALLC.gz	GCST90001706	MFI	B cell	Bcells.trait140	BAFF-R on IgD+ CD38- naive B cell	MR Egger	8	-0.398077	-0.701489	-0.0946644	0.154802	0.67161	0.495846	0.909678	0.0422486	0.0648468
C3_CERVIX_SQUAM_EXALLC.gz	GCST90001706	MFI	B cell	Bcells.trait140	BAFF-R on IgD+ CD38- naive B cell	Weighted median	8	-0.290716	-0.484192	-0.0972394	0.0987123	0.747728	0.616195	0.907339	0.00322873	0.0209226
C3_CERVIX_SQUAM_EXALLC.gz	GCST90001706	MFI	B cell	Bcells.trait140	BAFF-R on IgD+ CD38- naive B cell	Weighted mode	8	-0.307088	-0.504757	-0.109419	0.100851	0.735586	0.603653	0.896354	0.0187157	0.0452126
C3_CERVIX_SQUAM_EXALLC.gz	GCST90001708	MFI	B cell	Bcells.trait142	BAFF-R on IgD+ CD38+ B cell	Inverse variance weighted	10	-0.27327	-0.463481	-0.0830594	0.0970464	0.760887	0.62909	0.920296	0.0048645	0.0209226
C3_CERVIX_SQUAM_EXALLC.gz	GCST90001708	MFI	B cell	Bcells.trait142	BAFF-R on IgD+ CD38+ B cell	MR Egger	10	-0.399957	-0.677574	-0.122341	0.141641	0.670349	0.507848	0.884847	0.0223647	0.0461006
C3_CERVIX_SQUAM_EXALLC.gz	GCST90001708	MFI	B cell	Bcells.trait142	BAFF-R on IgD+ CD38+ B cell	Weighted median	10	-0.313911	-0.514862	-0.112959	0.102526	0.730584	0.597583	0.893187	0.00220039	0.0209226
C3_CERVIX_SQUAM_EXALLC.gz	GCST90001708	MFI	B cell	Bcells.trait142	BAFF-R on IgD+ CD38+ B cell	Weighted mode	10	-0.328236	-0.552076	-0.104396	0.114204	0.720193	0.575753	0.900869	0.0183531	0.0452126
C3_CERVIX_SQUAM_EXALLC.gz	GCST90001709	MFI	B cell	Bcells.trait143	BAFF-R on IgD+ CD38dim B cell	Inverse variance weighted	10	-0.270781	-0.452779	-0.088783	0.0928562	0.762783	0.635858	0.915044	0.00354397	0.0209226
C3_CERVIX_SQUAM_EXALLC.gz	GCST90001709	MFI	B cell	Bcells.trait143	BAFF-R on IgD+ CD38dim B cell	MR Egger	10	-0.379814	-0.64524	-0.114388	0.135422	0.683988	0.524536	0.891912	0.0230311	0.0461006
C3_CERVIX_SQUAM_EXALLC.gz	GCST90001709	MFI	B cell	Bcells.trait143	BAFF-R on IgD+ CD38dim B cell	Weighted median	10	-0.299998	-0.504732	-0.0952637	0.104456	0.74082	0.603667	0.909133	0.00407888	0.0209226
C3_CERVIX_SQUAM_EXALLC.gz	GCST90001709	MFI	B cell	Bcells.trait143	BAFF-R on IgD+ CD38dim B cell	Weighted mode	10	-0.309958	-0.520469	-0.0994463	0.107404	0.733478	0.594242	0.905339	0.0180038	0.0452126
C3_CERVIX_SQUAM_EXALLC.gz	GCST90001710	MFI	B cell	Bcells.trait147	BAFF-R on IgD- CD24- B cell	Inverse variance weighted	8	-0.30417	-0.58324	-0.0250996	0.142383	0.737736	0.558087	0.975213	0.0326564	0.0552647
C3_CERVIX_SQUAM_EXALLC.gz	GCST90001710	MFI	B cell	Bcells.trait147	BAFF-R on IgD- CD24- B cell	MR Egger	8	-0.329046	-0.754625	0.096534	0.217132	0.71961	0.470187	1.10135	0.180448	0.207123
C3_CERVIX_SQUAM_EXALLC.gz	GCST90001710	MFI	B cell	Bcells.trait147	BAFF-R on IgD- CD24- B cell	Weighted median	8	-0.331411	-0.54659	-0.116231	0.109785	0.71791	0.57892	0.890269	0.00253851	0.0209226
C3_CERVIX_SQUAM_EXALLC.gz	GCST90001710	MFI	B cell	Bcells.trait147	BAFF-R on IgD- CD24- B cell	Weighted mode	8	-0.34338	-0.566605	-0.120155	0.11389	0.709369	0.567449	0.886783	0.0195236	0.0452126
C3_CERVIX_SQUAM_EXALLC.gz	GCST90001711	MFI	B cell	Bcells.trait148	BAFF-R on IgD- CD27- B cell	Inverse variance weighted	8	-0.303791	-0.579724	-0.0278581	0.140782	0.738015	0.560053	0.972526	0.0309371	0.053035
C3_CERVIX_SQUAM_EXALLC.gz	GCST90001711	MFI	B cell	Bcells.trait148	BAFF-R on IgD- CD27- B cell	MR Egger	8	-0.330431	-0.751183	0.0903211	0.214669	0.718614	0.471808	1.09453	0.174666	0.202245
C3_CERVIX_SQUAM_EXALLC.gz	GCST90001711	MFI	B cell	Bcells.trait148	BAFF-R on IgD- CD27- B cell	Weighted median	8	-0.330759	-0.545209	-0.116309	0.109413	0.718378	0.579721	0.8902	0.00250259	0.0209226
C3_CERVIX_SQUAM_EXALLC.gz	GCST90001711	MFI	B cell	Bcells.trait148	BAFF-R on IgD- CD27- B cell	Weighted mode	8	-0.340016	-0.559147	-0.120884	0.111802	0.711759	0.571696	0.886137	0.0188142	0.0452126
C3_CERVIX_SQUAM_EXALLC.gz	GCST90001712	MFI	B cell	Bcells.trait149	BAFF-R on IgD- CD38- B cell	Inverse variance weighted	7	-0.277417	-0.520696	-0.0341378	0.124122	0.757738	0.594107	0.966438	0.0254151	0.0465944
C3_CERVIX_SQUAM_EXALLC.gz	GCST90001712	MFI	B cell	Bcells.trait149	BAFF-R on IgD- CD38- B cell	MR Egger	7	-0.384915	-0.808511	0.038681	0.21612	0.680508	0.445521	1.03944	0.135017	0.163507
C3_CERVIX_SQUAM_EXALLC.gz	GCST90001712	MFI	B cell	Bcells.trait149	BAFF-R on IgD- CD38- B cell	Weighted median	7	-0.300823	-0.508307	-0.0933391	0.105859	0.740209	0.601513	0.910885	0.00448695	0.0209226
C3_CERVIX_SQUAM_EXALLC.gz	GCST90001712	MFI	B cell	Bcells.trait149	BAFF-R on IgD- CD38- B cell	Weighted mode	7	-0.318665	-0.523404	-0.113925	0.104459	0.727119	0.5925	0.892324	0.0224938	0.0461006
C3_CERVIX_SQUAM_EXALLC.gz	GCST90001713	MFI	B cell	Bcells.trait150	BAFF-R on IgD- CD38+ B cell	Inverse variance weighted	3	-0.711508	-1.41273	-0.0102823	0.357768	0.490904	0.243477	0.98977	0.0467299	0.0700948
C3_CERVIX_SQUAM_EXALLC.gz	GCST90001713	MFI	B cell	Bcells.trait150	BAFF-R on IgD- CD38+ B cell	MR Egger	3	-1.50648	-2.50587	-0.507089	0.509894	0.221689	0.0816043	0.602246	0.207769	0.234407
C3_CERVIX_SQUAM_EXALLC.gz	GCST90001713	MFI	B cell	Bcells.trait150	BAFF-R on IgD- CD38+ B cell	Weighted median	3	-0.823157	-1.38966	-0.256655	0.289032	0.439043	0.24916	0.773635	0.00439975	0.0209226
C3_CERVIX_SQUAM_EXALLC.gz	GCST90001713	MFI	B cell	Bcells.trait150	BAFF-R on IgD- CD38+ B cell	Weighted mode	3	-0.900959	-1.5281	-0.273817	0.31997	0.40618	0.216947	0.760471	0.106378	0.137666
C3_CERVIX_SQUAM_EXALLC.gz	GCST90001715	MFI	B cell	Bcells.trait154	BAFF-R on memory B cell	Inverse variance weighted	7	-0.309835	-0.519218	-0.100453	0.106828	0.733568	0.594986	0.904428	0.00372775	0.0209226
C3_CERVIX_SQUAM_EXALLC.gz	GCST90001715	MFI	B cell	Bcells.trait154	BAFF-R on memory B cell	MR Egger	7	-0.322101	-0.691082	0.04688	0.188256	0.724625	0.501034	1.048	0.147771	0.174158
C3_CERVIX_SQUAM_EXALLC.gz	GCST90001715	MFI	B cell	Bcells.trait154	BAFF-R on memory B cell	Weighted median	7	-0.312773	-0.515922	-0.109623	0.103648	0.731416	0.59695	0.896172	0.00254745	0.0209226
C3_CERVIX_SQUAM_EXALLC.gz	GCST90001715	MFI	B cell	Bcells.trait154	BAFF-R on memory B cell	Weighted mode	7	-0.318663	-0.514507	-0.122818	0.0999206	0.727121	0.597795	0.884424	0.0188563	0.0452126
C3_CERVIX_SQUAM_EXALLC.gz	GCST90001716	MFI	B cell	Bcells.trait156	BAFF-R on naive-mature B cell	Inverse variance weighted	10	-0.271724	-0.455164	-0.0882833	0.0935921	0.762065	0.634344	0.915501	0.00369279	0.0209226
C3_CERVIX_SQUAM_EXALLC.gz	GCST90001716	MFI	B cell	Bcells.trait156	BAFF-R on naive-mature B cell	MR Egger	10	-0.384699	-0.654264	-0.115135	0.137533	0.680655	0.519824	0.891246	0.0233002	0.0461006
C3_CERVIX_SQUAM_EXALLC.gz	GCST90001716	MFI	B cell	Bcells.trait156	BAFF-R on naive-mature B cell	Weighted median	10	-0.302705	-0.50275	-0.102661	0.102063	0.738817	0.604865	0.902433	0.00301841	0.0209226
C3_CERVIX_SQUAM_EXALLC.gz	GCST90001716	MFI	B cell	Bcells.trait156	BAFF-R on naive-mature B cell	Weighted mode	10	-0.315004	-0.524365	-0.105643	0.106817	0.729786	0.591931	0.899746	0.016247	0.0452126
C3_CERVIX_SQUAM_EXALLC.gz	GCST90001717	MFI	B cell	Bcells.trait157	BAFF-R on unswitched memory B cell	Inverse variance weighted	7	-0.310662	-0.51786	-0.103463	0.105713	0.732962	0.595794	0.901709	0.00329578	0.0209226
C3_CERVIX_SQUAM_EXALLC.gz	GCST90001717	MFI	B cell	Bcells.trait157	BAFF-R on unswitched memory B cell	MR Egger	7	-0.324413	-0.688257	0.0394318	0.185635	0.722952	0.502451	1.04022	0.140961	0.167629
C3_CERVIX_SQUAM_EXALLC.gz	GCST90001717	MFI	B cell	Bcells.trait157	BAFF-R on unswitched memory B cell	Weighted median	7	-0.31384	-0.518452	-0.109228	0.104394	0.730636	0.595441	0.896526	0.00264444	0.0209226
C3_CERVIX_SQUAM_EXALLC.gz	GCST90001717	MFI	B cell	Bcells.trait157	BAFF-R on unswitched memory B cell	Weighted mode	7	-0.324862	-0.534804	-0.114921	0.107113	0.722627	0.585784	0.891437	0.0230121	0.0461006
C3_CERVIX_SQUAM_EXALLC.gz	GCST90001718	MFI	B cell	Bcells.trait159	BAFF-R on switched memory B cell	Inverse variance weighted	9	-0.288472	-0.525929	-0.0510138	0.121152	0.749408	0.591006	0.950266	0.0172623	0.0452126
C3_CERVIX_SQUAM_EXALLC.gz	GCST90001718	MFI	B cell	Bcells.trait159	BAFF-R on switched memory B cell	MR Egger	9	-0.361847	-0.721838	-0.00185698	0.183669	0.696389	0.485859	0.998145	0.0894766	0.119302
C3_CERVIX_SQUAM_EXALLC.gz	GCST90001718	MFI	B cell	Bcells.trait159	BAFF-R on switched memory B cell	Weighted median	9	-0.299812	-0.505257	-0.0943677	0.104819	0.740957	0.60335	0.909948	0.00423249	0.0209226
C3_CERVIX_SQUAM_EXALLC.gz	GCST90001718	MFI	B cell	Bcells.trait159	BAFF-R on switched memory B cell	Weighted mode	9	-0.320785	-0.535778	-0.105792	0.10969	0.725579	0.585214	0.899611	0.0191598	0.0452126
C3_CERVIX_SQUAM_EXALLC.gz	GCST90001719	MFI	B cell	Bcells.trait160	BAFF-R on IgD+ B cell	Inverse variance weighted	10	-0.269703	-0.452675	-0.086731	0.0933531	0.763606	0.635925	0.916924	0.00386391	0.0209226
C3_CERVIX_SQUAM_EXALLC.gz	GCST90001719	MFI	B cell	Bcells.trait160	BAFF-R on IgD+ B cell	MR Egger	10	-0.376528	-0.642613	-0.110443	0.135758	0.68624	0.525916	0.895437	0.0241645	0.0461006
C3_CERVIX_SQUAM_EXALLC.gz	GCST90001719	MFI	B cell	Bcells.trait160	BAFF-R on IgD+ B cell	Weighted median	10	-0.299155	-0.495547	-0.102763	0.1002	0.741444	0.609237	0.90234	0.00283037	0.0209226
C3_CERVIX_SQUAM_EXALLC.gz	GCST90001719	MFI	B cell	Bcells.trait160	BAFF-R on IgD+ B cell	Weighted mode	10	-0.316468	-0.521672	-0.111263	0.104696	0.728719	0.593527	0.894703	0.0144156	0.0452126
C3_CERVIX_SQUAM_EXALLC.gz	GCST90001720	MFI	B cell	Bcells.trait161	BAFF-R on transitional B cell	Inverse variance weighted	8	-0.289462	-0.490762	-0.0881614	0.102704	0.748666	0.61216	0.915613	0.00482634	0.0209226
C3_CERVIX_SQUAM_EXALLC.gz	GCST90001720	MFI	B cell	Bcells.trait161	BAFF-R on transitional B cell	MR Egger	8	-0.455595	-0.786985	-0.124206	0.169076	0.63407	0.455215	0.883198	0.0358318	0.0586634
C3_CERVIX_SQUAM_EXALLC.gz	GCST90001720	MFI	B cell	Bcells.trait161	BAFF-R on transitional B cell	Weighted median	8	-0.33106	-0.542432	-0.119687	0.107843	0.718162	0.581333	0.887198	0.00214182	0.0209226
C3_CERVIX_SQUAM_EXALLC.gz	GCST90001720	MFI	B cell	Bcells.trait161	BAFF-R on transitional B cell	Weighted mode	8	-0.344697	-0.566903	-0.12249	0.113371	0.708435	0.56728	0.884715	0.0188353	0.0452126
C3_CERVIX_SQUAM_EXALLC.gz	GCST90001723	MFI	B cell	Bcells.trait283	CD19 on CD24+ CD27+ B cell	Inverse variance weighted	2	-0.54972	-0.996429	-0.10301	0.227913	0.577112	0.369196	0.902118	0.0158664	0.0452126
C3_CERVIX_SQUAM_EXALLC.gz	GCST90001725	MFI	B cell	Bcells.trait309	CD19 on IgD+ CD24- B cell	Inverse variance weighted	4	-0.543329	-1.04832	-0.0383435	0.257646	0.580811	0.350528	0.962382	0.0349599	0.058414
C3_CERVIX_SQUAM_EXALLC.gz	GCST90001725	MFI	B cell	Bcells.trait309	CD19 on IgD+ CD24- B cell	MR Egger	4	-0.659306	-1.97961	0.660994	0.673623	0.51721	0.138124	1.93672	0.430917	0.447883
C3_CERVIX_SQUAM_EXALLC.gz	GCST90001725	MFI	B cell	Bcells.trait309	CD19 on IgD+ CD24- B cell	Weighted median	4	-0.547703	-1.13768	0.0422753	0.301009	0.578277	0.320562	1.04318	0.0688268	0.0946369
C3_CERVIX_SQUAM_EXALLC.gz	GCST90001725	MFI	B cell	Bcells.trait309	CD19 on IgD+ CD24- B cell	Weighted mode	4	-0.626272	-1.2146	-0.0379457	0.300166	0.534581	0.29683	0.962765	0.128215	0.158171
C3_CERVIX_SQUAM_EXALLC.gz	GCST90001736	MFI	B cell	Bcells.trait325	CD19 on memory B cell	Inverse variance weighted	2	-0.620627	-1.12465	-0.116607	0.257153	0.537607	0.324767	0.889935	0.0158022	0.0452126
C3_CERVIX_SQUAM_EXALLC.gz	GCST90001738	MFI	B cell	Bcells.trait328	CD19 on unswitched memory B cell	Inverse variance weighted	4	-0.557084	-1.11372	-0.000445558	0.283999	0.572877	0.328335	0.999555	0.0498127	0.0722558
C3_CERVIX_SQUAM_EXALLC.gz	GCST90001738	MFI	B cell	Bcells.trait328	CD19 on unswitched memory B cell	MR Egger	4	-0.727271	-2.39387	0.939324	0.850304	0.483226	0.0912762	2.55825	0.482492	0.493712
C3_CERVIX_SQUAM_EXALLC.gz	GCST90001738	MFI	B cell	Bcells.trait328	CD19 on unswitched memory B cell	Weighted median	4	-0.545592	-1.09899	0.00780454	0.282345	0.579499	0.333208	1.00784	0.0533153	0.0748683
C3_CERVIX_SQUAM_EXALLC.gz	GCST90001738	MFI	B cell	Bcells.trait328	CD19 on unswitched memory B cell	Weighted mode	4	-0.577251	-1.09799	-0.0565163	0.265681	0.561439	0.333542	0.945051	0.118153	0.148536
C3_CERVIX_SQUAM_EXALLC.gz	GCST90001751	MFI	B cell	Bcells.trait383	CD20 on IgD+ CD38+ B cell	Inverse variance weighted	5	0.635252	0.0746532	1.19585	0.28602	1.8875	1.07751	3.30637	0.0263505	0.0470036
C3_CERVIX_SQUAM_EXALLC.gz	GCST90001751	MFI	B cell	Bcells.trait383	CD20 on IgD+ CD38+ B cell	MR Egger	5	2.19346	0.286942	4.09998	0.972714	8.9662	1.33235	60.3392	0.109432	0.140242
C3_CERVIX_SQUAM_EXALLC.gz	GCST90001751	MFI	B cell	Bcells.trait383	CD20 on IgD+ CD38+ B cell	Weighted median	5	0.342087	-0.37364	1.05781	0.365167	1.40788	0.688225	2.88007	0.348863	0.374389
C3_CERVIX_SQUAM_EXALLC.gz	GCST90001751	MFI	B cell	Bcells.trait383	CD20 on IgD+ CD38+ B cell	Weighted mode	5	0.197012	-0.916092	1.31012	0.56791	1.21776	0.400079	3.70661	0.746143	0.751839
C3_CERVIX_SQUAM_EXALLC.gz	GCST90001829	MFI	B cell	Bcells.trait84	BAFF-R on B cell	Inverse variance weighted	10	-0.264489	-0.448799	-0.0801788	0.0940357	0.767598	0.638395	0.922951	0.00491363	0.0209226
C3_CERVIX_SQUAM_EXALLC.gz	GCST90001829	MFI	B cell	Bcells.trait84	BAFF-R on B cell	MR Egger	10	-0.384102	-0.65275	-0.115455	0.137065	0.681062	0.520612	0.89096	0.0231142	0.0461006
C3_CERVIX_SQUAM_EXALLC.gz	GCST90001829	MFI	B cell	Bcells.trait84	BAFF-R on B cell	Weighted median	10	-0.304249	-0.504279	-0.10422	0.102056	0.737677	0.603941	0.901027	0.00287119	0.0209226
C3_CERVIX_SQUAM_EXALLC.gz	GCST90001829	MFI	B cell	Bcells.trait84	BAFF-R on B cell	Weighted mode	10	-0.316295	-0.519166	-0.113423	0.103506	0.728845	0.595017	0.892773	0.0136637	0.0439905
C3_CERVIX_SQUAM_EXALLC.gz	GCST90001840	MFI	Maturation stages of T cell	Blue.530.30.MT.trait12	CD3 on Terminally Differentiated CD8+ T cell	Inverse variance weighted	2	0.880125	0.0340545	1.72619	0.431668	2.4112	1.03464	5.61923	0.041461	0.0643865
C3_CERVIX_SQUAM_EXALLC.gz	GCST90001849	MFI	TBNK	Blue.530.30.TBNK.trait6	CD3 on HLA DR+ CD4+ T cell	Inverse variance weighted	2	0.611541	0.081869	1.14121	0.270241	1.84327	1.08531	3.13057	0.0236389	0.0461006
C3_CERVIX_SQUAM_EXALLC.gz	GCST90001853	MFI	Treg	Blue.530.30.Treg.trait11	CD3 on activated CD4 regulatory T cell	Inverse variance weighted	4	0.381822	0.0492165	0.714427	0.169697	1.46495	1.05045	2.04302	0.0244473	0.0461006
C3_CERVIX_SQUAM_EXALLC.gz	GCST90001853	MFI	Treg	Blue.530.30.Treg.trait11	CD3 on activated CD4 regulatory T cell	MR Egger	4	0.907898	-0.11405	1.92985	0.521402	2.47911	0.892213	6.88845	0.223763	0.250312
C3_CERVIX_SQUAM_EXALLC.gz	GCST90001853	MFI	Treg	Blue.530.30.Treg.trait11	CD3 on activated CD4 regulatory T cell	Weighted median	4	0.421116	0.0694452	0.772787	0.179424	1.52366	1.07191	2.16579	0.018923	0.0452126
C3_CERVIX_SQUAM_EXALLC.gz	GCST90001853	MFI	Treg	Blue.530.30.Treg.trait11	CD3 on activated CD4 regulatory T cell	Weighted mode	4	0.43206	0.03789	0.826231	0.201107	1.54043	1.03862	2.28469	0.12089	0.150542
C3_CERVIX_SQUAM_EXALLC.gz	GCST90001857	MFI	Treg	Blue.530.30.Treg.trait15	CD3 on activated & secreting CD4 regulatory T cell	Inverse variance weighted	4	0.376538	0.0486612	0.704415	0.167284	1.45723	1.04986	2.02266	0.0243925	0.0461006
C3_CERVIX_SQUAM_EXALLC.gz	GCST90001857	MFI	Treg	Blue.530.30.Treg.trait15	CD3 on activated & secreting CD4 regulatory T cell	MR Egger	4	0.870422	-0.119157	1.86	0.504887	2.38792	0.887668	6.42374	0.226851	0.251633
C3_CERVIX_SQUAM_EXALLC.gz	GCST90001857	MFI	Treg	Blue.530.30.Treg.trait15	CD3 on activated & secreting CD4 regulatory T cell	Weighted median	4	0.411792	0.0521529	0.77143	0.183489	1.50952	1.05354	2.16286	0.0248177	0.0461399
C3_CERVIX_SQUAM_EXALLC.gz	GCST90001857	MFI	Treg	Blue.530.30.Treg.trait15	CD3 on activated & secreting CD4 regulatory T cell	Weighted mode	4	0.422505	0.0493811	0.795629	0.190369	1.52578	1.05062	2.21583	0.113107	0.143559
C3_CERVIX_SQUAM_EXALLC.gz	GCST90001860	MFI	Treg	Blue.530.30.Treg.trait21	CD3 on CD39+ CD4+ T cell	Inverse variance weighted	4	0.344826	0.015873	0.673779	0.167833	1.41174	1.016	1.96164	0.03992	0.0627314
C3_CERVIX_SQUAM_EXALLC.gz	GCST90001860	MFI	Treg	Blue.530.30.Treg.trait21	CD3 on CD39+ CD4+ T cell	MR Egger	4	0.613781	-0.0930459	1.32061	0.360626	1.8474	0.911152	3.74569	0.230866	0.253953
C3_CERVIX_SQUAM_EXALLC.gz	GCST90001860	MFI	Treg	Blue.530.30.Treg.trait21	CD3 on CD39+ CD4+ T cell	Weighted median	4	0.341008	-0.00706452	0.68908	0.177588	1.40636	0.99296	1.99188	0.0548302	0.0761851
C3_CERVIX_SQUAM_EXALLC.gz	GCST90001860	MFI	Treg	Blue.530.30.Treg.trait21	CD3 on CD39+ CD4+ T cell	Weighted mode	4	0.392758	0.0107472	0.774769	0.194904	1.48106	1.01081	2.17009	0.137299	0.164759
C3_CERVIX_SQUAM_EXALLC.gz	GCST90001944	MFI	cDC	Blue.780.60.cDC.trait1	CD123 on plasmacytoid Dendritic Cell	Inverse variance weighted	2	0.908106	0.206234	1.60998	0.358098	2.47962	1.22904	5.0027	0.0112154	0.0391152
C3_CERVIX_SQUAM_EXALLC.gz	GCST90001945	MFI	cDC	Blue.780.60.cDC.trait2	CD123 on CD62L+ plasmacytoid Dendritic Cell	Inverse variance weighted	2	0.916346	0.208009	1.62468	0.361396	2.50014	1.23122	5.07681	0.0112264	0.0391152
C3_CERVIX_SQUAM_EXALLC.gz	GCST90001976	Morphological parameter	TBNK	FSC.TBNK.trait7	FSC-A on Natural Killer T	Inverse variance weighted	2	-1.50755	-2.86921	-0.145894	0.694724	0.221451	0.0567435	0.864249	0.0300066	0.0521167
C3_CERVIX_SQUAM_EXALLC.gz	GCST90002015	MFI	cDC	Red.660.20.cDC.trait3	CCR2 on plasmacytoid Dendritic Cell	Inverse variance weighted	2	-0.571392	-1.13693	-0.00585005	0.288542	0.564739	0.320801	0.994167	0.0476727	0.0702688
C3_CERVIX_SQUAM_EXALLC.gz	GCST90002016	MFI	cDC	Red.660.20.cDC.trait4	CCR2 on CD62L+ plasmacytoid Dendritic Cell	Inverse variance weighted	2	-0.572608	-1.13996	-0.00525693	0.289465	0.564052	0.319832	0.994757	0.0479106	0.0702688
C3_CERVIX_SQUAM_EXALLC.gz	GCST90002037	MFI	cDC	Red.780.60.cDC.trait3	CD80 on plasmacytoid Dendritic Cell	Inverse variance weighted	2	0.963002	0.218447	1.70756	0.379875	2.61955	1.24414	5.51547	0.0112431	0.0391152
C3_CERVIX_SQUAM_EXALLC.gz	GCST90002038	MFI	cDC	Red.780.60.cDC.trait4	CD80 on CD62L+ plasmacytoid Dendritic Cell	Inverse variance weighted	2	0.971084	0.220121	1.72205	0.383145	2.64081	1.24623	5.59597	0.0112604	0.0391152
C3_CERVIX_SQUAM_EXALLC.gz	GCST90002072	Morphological parameter	cDC	SSC.cDC.trait3	SSC-A on plasmacytoid Dendritic Cell	Inverse variance weighted	5	0.919534	0.217892	1.62118	0.357981	2.50812	1.24345	5.05904	0.010209	0.0391152
C3_CERVIX_SQUAM_EXALLC.gz	GCST90002072	Morphological parameter	cDC	SSC.cDC.trait3	SSC-A on plasmacytoid Dendritic Cell	MR Egger	5	1.67207	-1.71194	5.05608	1.72654	5.32317	0.180515	156.974	0.404254	0.423504
C3_CERVIX_SQUAM_EXALLC.gz	GCST90002072	Morphological parameter	cDC	SSC.cDC.trait3	SSC-A on plasmacytoid Dendritic Cell	Weighted median	5	0.980934	0.115472	1.8464	0.441562	2.66695	1.1224	6.33694	0.0263166	0.0470036
C3_CERVIX_SQUAM_EXALLC.gz	GCST90002072	Morphological parameter	cDC	SSC.cDC.trait3	SSC-A on plasmacytoid Dendritic Cell	Weighted mode	5	1.07493	0.0677574	2.0821	0.513862	2.92978	1.07011	8.02127	0.104611	0.136719
C3_CERVIX_SQUAM_EXALLC.gz	GCST90002116	MFI	TBNK	Violet.510.50.TBNK.trait5	HLA DR on B cell	Inverse variance weighted	8	-0.395119	-0.694682	-0.0955561	0.152838	0.6736	0.499233	0.908867	0.00973194	0.0389278
C3_CERVIX_SQUAM_EXALLC.gz	GCST90002116	MFI	TBNK	Violet.510.50.TBNK.trait5	HLA DR on B cell	MR Egger	8	-0.676608	-1.4401	0.086887	0.389538	0.508338	0.236903	1.09077	0.133071	0.162642
C3_CERVIX_SQUAM_EXALLC.gz	GCST90002116	MFI	TBNK	Violet.510.50.TBNK.trait5	HLA DR on B cell	Weighted median	8	-0.485896	-0.850052	-0.12174	0.185794	0.615146	0.427393	0.885379	0.00891648	0.0367805
C3_CERVIX_SQUAM_EXALLC.gz	GCST90002116	MFI	TBNK	Violet.510.50.TBNK.trait5	HLA DR on B cell	Weighted mode	8	-0.45245	-0.812491	-0.0924091	0.183694	0.636068	0.443751	0.911732	0.0432708	0.0656523
C3_CERVIX_ADENO_EXALLC.gz	GCST90001514	Absolute count	Myeloid cell	MDSC_Trait1	Hematopoietic Stem Cell Absolute Count	Inverse variance weighted	2	-0.531695	-0.957948	-0.105441	0.217476	0.587608	0.383679	0.899927	0.0144916	0.0660173
C3_CERVIX_ADENO_EXALLC.gz	GCST90001604	Relative count	TBNK	TB_Trait510	T cell %lymphocyte	Inverse variance weighted	2	-1.04075	-1.98779	-0.0937019	0.483187	0.35319	0.136997	0.910554	0.0312461	0.0810383
C3_CERVIX_ADENO_EXALLC.gz	GCST90001645	Absolute count	TBNK	TB_Trait566	Natural Killer Absolute Count	Inverse variance weighted	3	1.00129	0.0244191	1.97816	0.498402	2.72178	1.02472	7.2294	0.0445377	0.0961076
C3_CERVIX_ADENO_EXALLC.gz	GCST90001645	Absolute count	TBNK	TB_Trait566	Natural Killer Absolute Count	MR Egger	3	-3.05812	-11.5998	5.48358	4.35801	0.0469759	9.17e-06	240.707	0.610464	0.658658
C3_CERVIX_ADENO_EXALLC.gz	GCST90001645	Absolute count	TBNK	TB_Trait566	Natural Killer Absolute Count	Weighted median	3	1.04826	-0.0788645	2.17539	0.575064	2.85269	0.924165	8.8056	0.0683246	0.133396
C3_CERVIX_ADENO_EXALLC.gz	GCST90001645	Absolute count	TBNK	TB_Trait566	Natural Killer Absolute Count	Weighted mode	3	1.10033	-0.0278008	2.22847	0.575579	3.00517	0.972582	9.28562	0.196069	0.277201
C3_CERVIX_ADENO_EXALLC.gz	GCST90001647	Relative count	TBNK	TB_Trait568	Natural Killer %lymphocyte	Inverse variance weighted	3	0.869587	0.0510031	1.68817	0.417645	2.38592	1.05233	5.40957	0.0373314	0.0900346
C3_CERVIX_ADENO_EXALLC.gz	GCST90001647	Relative count	TBNK	TB_Trait568	Natural Killer %lymphocyte	MR Egger	3	-4.19619	-13.2137	4.82136	4.60079	0.0150528	1.83e-06	124.134	0.529259	0.602768
C3_CERVIX_ADENO_EXALLC.gz	GCST90001647	Relative count	TBNK	TB_Trait568	Natural Killer %lymphocyte	Weighted median	3	0.906688	-0.00771104	1.82109	0.46653	2.47611	0.992319	6.17857	0.0519592	0.106516
C3_CERVIX_ADENO_EXALLC.gz	GCST90001647	Relative count	TBNK	TB_Trait568	Natural Killer %lymphocyte	Weighted mode	3	0.941869	-0.0800425	1.96378	0.521383	2.56477	0.923077	7.12622	0.212589	0.290539
C3_CERVIX_ADENO_EXALLC.gz	GCST90001696	Relative count	Treg	Treg_Trait701	CD45RA- CD28- CD8+ T cell %CD8+ T cell	Inverse variance weighted	9	0.0210002	0.00594859	0.0360519	0.00767941	1.02122	1.00597	1.03671	0.00624531	0.0579335
C3_CERVIX_ADENO_EXALLC.gz	GCST90001696	Relative count	Treg	Treg_Trait701	CD45RA- CD28- CD8+ T cell %CD8+ T cell	MR Egger	9	0.0204553	0.00144274	0.0394678	0.00970028	1.02067	1.00144	1.04026	0.0729248	0.135905
C3_CERVIX_ADENO_EXALLC.gz	GCST90001696	Relative count	Treg	Treg_Trait701	CD45RA- CD28- CD8+ T cell %CD8+ T cell	Weighted median	9	0.0225786	0.00585436	0.0393029	0.0085328	1.02284	1.00587	1.04009	0.00814257	0.0579335
C3_CERVIX_ADENO_EXALLC.gz	GCST90001696	Relative count	Treg	Treg_Trait701	CD45RA- CD28- CD8+ T cell %CD8+ T cell	Weighted mode	9	0.0228772	0.00633472	0.0394197	0.00844004	1.02314	1.00635	1.04021	0.0266352	0.0780431
C3_CERVIX_ADENO_EXALLC.gz	GCST90001697	Relative count	Treg	Treg_Trait702	CD45RA- CD28- CD8+ T cell %T cell	Inverse variance weighted	40	0.00696197	0.000806001	0.0131179	0.0031408	1.00699	1.00081	1.0132	0.0266489	0.0780431
C3_CERVIX_ADENO_EXALLC.gz	GCST90001697	Relative count	Treg	Treg_Trait702	CD45RA- CD28- CD8+ T cell %T cell	MR Egger	40	0.0068977	-0.00151045	0.0153058	0.00428987	1.00692	0.998491	1.01542	0.116135	0.198397
C3_CERVIX_ADENO_EXALLC.gz	GCST90001697	Relative count	Treg	Treg_Trait702	CD45RA- CD28- CD8+ T cell %T cell	Weighted median	40	0.00564827	-0.00370645	0.015003	0.00477281	1.00566	0.9963	1.01512	0.236641	0.312977
C3_CERVIX_ADENO_EXALLC.gz	GCST90001697	Relative count	Treg	Treg_Trait702	CD45RA- CD28- CD8+ T cell %T cell	Weighted mode	40	0.00500531	-0.00337273	0.0133834	0.00427451	1.00502	0.996633	1.01347	0.248717	0.318669
C3_CERVIX_ADENO_EXALLC.gz	GCST90001713	MFI	B cell	Bcells.trait150	BAFF-R on IgD- CD38+ B cell	Inverse variance weighted	3	1.05224	0.290527	1.81396	0.38863	2.86407	1.33713	6.13468	0.00677784	0.0579335
C3_CERVIX_ADENO_EXALLC.gz	GCST90001713	MFI	B cell	Bcells.trait150	BAFF-R on IgD- CD38+ B cell	MR Egger	3	0.560178	-0.834366	1.95472	0.711502	1.75098	0.43415	7.06195	0.5754	0.637606
C3_CERVIX_ADENO_EXALLC.gz	GCST90001713	MFI	B cell	Bcells.trait150	BAFF-R on IgD- CD38+ B cell	Weighted median	3	0.98951	0.183247	1.79577	0.411359	2.68992	1.20111	6.02413	0.0161518	0.0662223
C3_CERVIX_ADENO_EXALLC.gz	GCST90001713	MFI	B cell	Bcells.trait150	BAFF-R on IgD- CD38+ B cell	Weighted mode	3	0.90024	-0.0145825	1.81506	0.466746	2.46019	0.985523	6.14146	0.193553	0.277201
C3_CERVIX_ADENO_EXALLC.gz	GCST90001812	MFI	B cell	Bcells.trait640	CD38 on IgD+ CD38+ B cell	Inverse variance weighted	3	0.840246	0.0739416	1.60655	0.390972	2.31694	1.07674	4.98558	0.0316247	0.0810383
C3_CERVIX_ADENO_EXALLC.gz	GCST90001812	MFI	B cell	Bcells.trait640	CD38 on IgD+ CD38+ B cell	MR Egger	3	-0.0928157	-1.97874	1.79311	0.962206	0.911361	0.138243	6.00809	0.93878	0.942131
C3_CERVIX_ADENO_EXALLC.gz	GCST90001812	MFI	B cell	Bcells.trait640	CD38 on IgD+ CD38+ B cell	Weighted median	3	0.765248	-0.12556	1.65606	0.454494	2.14953	0.882003	5.23861	0.0922325	0.164414
C3_CERVIX_ADENO_EXALLC.gz	GCST90001812	MFI	B cell	Bcells.trait640	CD38 on IgD+ CD38+ B cell	Weighted mode	3	0.641617	-0.311262	1.5945	0.486163	1.89955	0.732522	4.92585	0.31773	0.394756
C3_CERVIX_ADENO_EXALLC.gz	GCST90001890	MFI	Treg	Blue.585.42.Treg.trait15	CD28 on CD45RA+ CD4+ T cell	Inverse variance weighted	2	0.819646	0.127363	1.51193	0.353205	2.2697	1.13583	4.53547	0.0203089	0.0712348
C3_CERVIX_ADENO_EXALLC.gz	GCST90001896	MFI	Treg	Blue.585.42.Treg.trait3	CD28 on CD28+ CD45RA+ CD8+ T cell	Inverse variance weighted	3	0.747364	0.196121	1.29861	0.281246	2.11143	1.21667	3.66419	0.00787625	0.0579335
C3_CERVIX_ADENO_EXALLC.gz	GCST90001896	MFI	Treg	Blue.585.42.Treg.trait3	CD28 on CD28+ CD45RA+ CD8+ T cell	MR Egger	3	-0.141485	-3.18379	2.90082	1.5522	0.868068	0.0414284	18.189	0.942131	0.942131
C3_CERVIX_ADENO_EXALLC.gz	GCST90001896	MFI	Treg	Blue.585.42.Treg.trait3	CD28 on CD28+ CD45RA+ CD8+ T cell	Weighted median	3	0.727852	0.17907	1.27663	0.279991	2.07063	1.1961	3.58455	0.00933439	0.0579335
C3_CERVIX_ADENO_EXALLC.gz	GCST90001896	MFI	Treg	Blue.585.42.Treg.trait3	CD28 on CD28+ CD45RA+ CD8+ T cell	Weighted mode	3	0.723994	0.121569	1.32642	0.30736	2.06266	1.12927	3.76753	0.142651	0.233948
C3_CERVIX_ADENO_EXALLC.gz	GCST90001969	Morphological parameter	TBNK	FSC.TBNK.trait11	FSC-A on Natural Killer	Inverse variance weighted	3	-1.06046	-1.95997	-0.16095	0.458935	0.346296	0.140862	0.851334	0.0208492	0.0712348
C3_CERVIX_ADENO_EXALLC.gz	GCST90001969	Morphological parameter	TBNK	FSC.TBNK.trait11	FSC-A on Natural Killer	MR Egger	3	-0.397781	-2.65783	1.86227	1.15309	0.671809	0.0700999	6.43835	0.788523	0.82896
C3_CERVIX_ADENO_EXALLC.gz	GCST90001969	Morphological parameter	TBNK	FSC.TBNK.trait11	FSC-A on Natural Killer	Weighted median	3	-0.764081	-1.80624	0.278083	0.531716	0.465762	0.16427	1.3206	0.150715	0.237667
C3_CERVIX_ADENO_EXALLC.gz	GCST90001969	Morphological parameter	TBNK	FSC.TBNK.trait11	FSC-A on Natural Killer	Weighted mode	3	-0.758706	-2.0003	0.482885	0.633465	0.468272	0.135295	1.62074	0.353722	0.426548
C3_CERVIX_ADENO_EXALLC.gz	GCST90001976	Morphological parameter	TBNK	FSC.TBNK.trait7	FSC-A on Natural Killer T	Inverse variance weighted	2	-2.20732	-3.88445	-0.53019	0.855679	0.109995	0.0205591	0.588493	0.00989109	0.0579335
C3_CERVIX_ADENO_EXALLC.gz	GCST90002001	MFI	Monocyte	mono.trait42	CD64 on CD14- CD16-	Inverse variance weighted	3	-1.28907	-2.15061	-0.427534	0.43956	0.275527	0.116413	0.652115	0.00336091	0.0579335
C3_CERVIX_ADENO_EXALLC.gz	GCST90002001	MFI	Monocyte	mono.trait42	CD64 on CD14- CD16-	MR Egger	3	-1.10177	-3.32198	1.11844	1.13276	0.332283	0.0360813	3.06009	0.50883	0.596058
C3_CERVIX_ADENO_EXALLC.gz	GCST90002001	MFI	Monocyte	mono.trait42	CD64 on CD14- CD16-	Weighted median	3	-1.28304	-2.29429	-0.271793	0.515942	0.277193	0.100833	0.762012	0.0128902	0.0660173
C3_CERVIX_ADENO_EXALLC.gz	GCST90002001	MFI	Monocyte	mono.trait42	CD64 on CD14- CD16-	Weighted mode	3	-1.18871	-2.2586	-0.118821	0.545862	0.304614	0.104497	0.887967	0.161332	0.244985
C3_CERVIX_ADENO_EXALLC.gz	GCST90002112	MFI	Myeloid cell	Violet.510.50.MDSC.trait7	HLA DR on CD33- HLA DR+	Inverse variance weighted	2	-0.357781	-0.703229	-0.0123341	0.176249	0.699226	0.494984	0.987742	0.0423585	0.0961076
C3_OVARY_ENDOMETROID_EXALLC.gz	GCST90001531	Absolute count	Myeloid cell	MDSC_Trait5	CD33dim HLA DR- Absolute Count	Inverse variance weighted	3	0.169033	0.00585513	0.332211	0.083254	1.18416	1.00587	1.39405	0.0423232	0.0862942
C3_OVARY_ENDOMETROID_EXALLC.gz	GCST90001531	Absolute count	Myeloid cell	MDSC_Trait5	CD33dim HLA DR- Absolute Count	MR Egger	3	0.243396	-0.00684618	0.493637	0.127674	1.27557	0.993177	1.63826	0.30755	0.317801
C3_OVARY_ENDOMETROID_EXALLC.gz	GCST90001531	Absolute count	Myeloid cell	MDSC_Trait5	CD33dim HLA DR- Absolute Count	Weighted median	3	0.193646	-9.34e-05	0.387386	0.0988468	1.21367	0.999907	1.47313	0.0501063	0.0862942
C3_OVARY_ENDOMETROID_EXALLC.gz	GCST90001531	Absolute count	Myeloid cell	MDSC_Trait5	CD33dim HLA DR- Absolute Count	Weighted mode	3	0.20132	0.0158503	0.386791	0.0946276	1.22302	1.01598	1.47225	0.167206	0.199361
C3_OVARY_ENDOMETROID_EXALLC.gz	GCST90001532	Absolute count	Myeloid cell	MDSC_Trait8	Basophil Absolute Count	Inverse variance weighted	3	0.165427	0.00218511	0.32867	0.0832869	1.1799	1.00219	1.38912	0.0470071	0.0862942
C3_OVARY_ENDOMETROID_EXALLC.gz	GCST90001532	Absolute count	Myeloid cell	MDSC_Trait8	Basophil Absolute Count	MR Egger	3	0.25063	-0.00156712	0.502828	0.128672	1.28484	0.998434	1.65339	0.301952	0.317801
C3_OVARY_ENDOMETROID_EXALLC.gz	GCST90001532	Absolute count	Myeloid cell	MDSC_Trait8	Basophil Absolute Count	Weighted median	3	0.185165	-0.00245856	0.372789	0.0957265	1.20342	0.997544	1.45178	0.0530742	0.0865947
C3_OVARY_ENDOMETROID_EXALLC.gz	GCST90001532	Absolute count	Myeloid cell	MDSC_Trait8	Basophil Absolute Count	Weighted mode	3	0.197703	-0.00675256	0.402159	0.104314	1.2186	0.99327	1.49505	0.198533	0.227946
C3_OVARY_ENDOMETROID_EXALLC.gz	GCST90001584	Relative count	Monocyte	N_MONO_Trait514	CD14- CD16+ monocyte %monocyte	Inverse variance weighted	2	-0.766235	-1.48419	-0.048285	0.366301	0.464759	0.226687	0.952862	0.0364548	0.0862942
C3_OVARY_ENDOMETROID_EXALLC.gz	GCST90001687	Absolute count	Treg	Treg_Trait602	CD28- CD8+ T cell Absolute Count	Inverse variance weighted	2	0.904605	0.0732224	1.73599	0.424175	2.47096	1.07597	5.67453	0.0329556	0.0862942
C3_OVARY_ENDOMETROID_EXALLC.gz	GCST90001703	MFI	B cell	Bcells.trait137	BAFF-R on IgD+ CD24+ B cell	Inverse variance weighted	6	0.198342	0.00272113	0.393964	0.0998068	1.21938	1.00272	1.48285	0.0468931	0.0862942
C3_OVARY_ENDOMETROID_EXALLC.gz	GCST90001703	MFI	B cell	Bcells.trait137	BAFF-R on IgD+ CD24+ B cell	MR Egger	6	0.336142	0.024999	0.647286	0.158747	1.39954	1.02531	1.91035	0.10163	0.143207
C3_OVARY_ENDOMETROID_EXALLC.gz	GCST90001703	MFI	B cell	Bcells.trait137	BAFF-R on IgD+ CD24+ B cell	Weighted median	6	0.258684	0.0536154	0.463753	0.104627	1.29522	1.05508	1.59003	0.0134193	0.0862942
C3_OVARY_ENDOMETROID_EXALLC.gz	GCST90001703	MFI	B cell	Bcells.trait137	BAFF-R on IgD+ CD24+ B cell	Weighted mode	6	0.252387	0.047705	0.457069	0.10443	1.28709	1.04886	1.57944	0.0603542	0.093549
C3_OVARY_ENDOMETROID_EXALLC.gz	GCST90001710	MFI	B cell	Bcells.trait147	BAFF-R on IgD- CD24- B cell	Inverse variance weighted	8	0.222739	0.0186753	0.426802	0.104114	1.24949	1.01885	1.53235	0.0324054	0.0862942
C3_OVARY_ENDOMETROID_EXALLC.gz	GCST90001710	MFI	B cell	Bcells.trait147	BAFF-R on IgD- CD24- B cell	MR Egger	8	0.240677	-0.0455247	0.526878	0.146021	1.27211	0.955496	1.69364	0.150402	0.194269
C3_OVARY_ENDOMETROID_EXALLC.gz	GCST90001710	MFI	B cell	Bcells.trait147	BAFF-R on IgD- CD24- B cell	Weighted median	8	0.273421	0.0607875	0.486055	0.108487	1.31445	1.06267	1.62589	0.0117247	0.0862942
C3_OVARY_ENDOMETROID_EXALLC.gz	GCST90001710	MFI	B cell	Bcells.trait147	BAFF-R on IgD- CD24- B cell	Weighted mode	8	0.263711	0.0463636	0.481058	0.110892	1.30175	1.04746	1.61779	0.0490189	0.0862942
C3_OVARY_ENDOMETROID_EXALLC.gz	GCST90001711	MFI	B cell	Bcells.trait148	BAFF-R on IgD- CD27- B cell	Inverse variance weighted	8	0.222139	0.0194706	0.424808	0.103402	1.24875	1.01966	1.5293	0.03169	0.0862942
C3_OVARY_ENDOMETROID_EXALLC.gz	GCST90001711	MFI	B cell	Bcells.trait148	BAFF-R on IgD- CD27- B cell	MR Egger	8	0.240967	-0.0434005	0.525335	0.145086	1.27248	0.957528	1.69102	0.147807	0.194269
C3_OVARY_ENDOMETROID_EXALLC.gz	GCST90001711	MFI	B cell	Bcells.trait148	BAFF-R on IgD- CD27- B cell	Weighted median	8	0.271577	0.0556621	0.487492	0.110161	1.31203	1.05724	1.62823	0.0136906	0.0862942
C3_OVARY_ENDOMETROID_EXALLC.gz	GCST90001711	MFI	B cell	Bcells.trait148	BAFF-R on IgD- CD27- B cell	Weighted mode	8	0.262294	0.0489642	0.475624	0.108842	1.29991	1.05018	1.60902	0.0467832	0.0862942
C3_OVARY_ENDOMETROID_EXALLC.gz	GCST90001713	MFI	B cell	Bcells.trait150	BAFF-R on IgD- CD38+ B cell	Inverse variance weighted	3	0.649689	0.113562	1.18582	0.273534	1.91494	1.12026	3.27336	0.0175411	0.0862942
C3_OVARY_ENDOMETROID_EXALLC.gz	GCST90001713	MFI	B cell	Bcells.trait150	BAFF-R on IgD- CD38+ B cell	MR Egger	3	1.08109	0.0986399	2.06355	0.501252	2.9479	1.10367	7.87385	0.276388	0.306001
C3_OVARY_ENDOMETROID_EXALLC.gz	GCST90001713	MFI	B cell	Bcells.trait150	BAFF-R on IgD- CD38+ B cell	Weighted median	3	0.665021	0.0832417	1.2468	0.296826	1.94453	1.0868	3.47919	0.0250624	0.0862942
C3_OVARY_ENDOMETROID_EXALLC.gz	GCST90001713	MFI	B cell	Bcells.trait150	BAFF-R on IgD- CD38+ B cell	Weighted mode	3	0.738011	0.0732158	1.40281	0.339181	2.09177	1.07596	4.0666	0.16154	0.199361
C3_OVARY_ENDOMETROID_EXALLC.gz	GCST90001908	MFI	Maturation stages of T cell	Blue.670.LP.MT.trait3	CCR7 on naive CD8+ T cell	Inverse variance weighted	2	0.831823	0.0463529	1.61729	0.40075	2.2975	1.04744	5.03943	0.0379249	0.0862942
C3_OVARY_ENDOMETROID_EXALLC.gz	GCST90002087	MFI	cDC	Violet.450.50.cDC.trait1	CD11c on myeloid Dendritic Cell	Inverse variance weighted	5	0.723052	0.11794	1.32816	0.30873	2.06071	1.12518	3.77411	0.0191799	0.0862942
C3_OVARY_ENDOMETROID_EXALLC.gz	GCST90002087	MFI	cDC	Violet.450.50.cDC.trait1	CD11c on myeloid Dendritic Cell	MR Egger	5	0.0836324	-2.0071	2.17437	1.0667	1.08723	0.134377	8.79662	0.942444	0.942444
C3_OVARY_ENDOMETROID_EXALLC.gz	GCST90002087	MFI	cDC	Violet.450.50.cDC.trait1	CD11c on myeloid Dendritic Cell	Weighted median	5	0.840299	0.183671	1.49693	0.335014	2.31706	1.20162	4.46794	0.0121331	0.0862942
C3_OVARY_ENDOMETROID_EXALLC.gz	GCST90002087	MFI	cDC	Violet.450.50.cDC.trait1	CD11c on myeloid Dendritic Cell	Weighted mode	5	0.831408	0.119245	1.54357	0.363349	2.29655	1.12665	4.68128	0.0840252	0.124037
C3_CORPUS_UTERI_EXALLC.gz	GCST90001508	Relative count	Treg	f_Treg_Trait537	CD25++ CD45RA+ CD4 not regulatory T cell %CD4+ T cell	Inverse variance weighted	4	0.141601	0.0349186	0.248282	0.0544296	1.15212	1.03554	1.28182	0.00928068	0.0920321
C3_CORPUS_UTERI_EXALLC.gz	GCST90001508	Relative count	Treg	f_Treg_Trait537	CD25++ CD45RA+ CD4 not regulatory T cell %CD4+ T cell	MR Egger	4	0.157142	-0.00319812	0.317481	0.081806	1.17016	0.996807	1.37366	0.194706	0.268879
C3_CORPUS_UTERI_EXALLC.gz	GCST90001508	Relative count	Treg	f_Treg_Trait537	CD25++ CD45RA+ CD4 not regulatory T cell %CD4+ T cell	Weighted median	4	0.163562	0.0399176	0.287206	0.0630837	1.1777	1.04073	1.3327	0.00952057	0.0920321
C3_CORPUS_UTERI_EXALLC.gz	GCST90001508	Relative count	Treg	f_Treg_Trait537	CD25++ CD45RA+ CD4 not regulatory T cell %CD4+ T cell	Weighted mode	4	0.167819	0.01703	0.318608	0.076933	1.18272	1.01718	1.37521	0.117199	0.210978
C3_CORPUS_UTERI_EXALLC.gz	GCST90001509	Relative count	Treg	f_Treg_Trait538	CD25++ CD45RA+ CD4 not regulatory T cell %T cell	Inverse variance weighted	4	0.148632	0.0371202	0.260144	0.0568938	1.16025	1.03782	1.29712	0.00898965	0.0920321
C3_CORPUS_UTERI_EXALLC.gz	GCST90001509	Relative count	Treg	f_Treg_Trait538	CD25++ CD45RA+ CD4 not regulatory T cell %T cell	MR Egger	4	0.162396	-0.00237929	0.327171	0.0840691	1.17633	0.997624	1.38704	0.193124	0.268879
C3_CORPUS_UTERI_EXALLC.gz	GCST90001509	Relative count	Treg	f_Treg_Trait538	CD25++ CD45RA+ CD4 not regulatory T cell %T cell	Weighted median	4	0.156744	0.0282986	0.285189	0.0655332	1.1697	1.0287	1.33001	0.016765	0.118604
C3_CORPUS_UTERI_EXALLC.gz	GCST90001509	Relative count	Treg	f_Treg_Trait538	CD25++ CD45RA+ CD4 not regulatory T cell %T cell	Weighted mode	4	0.174057	0.0287352	0.319378	0.0741435	1.19012	1.02915	1.37627	0.100528	0.194354
C3_CORPUS_UTERI_EXALLC.gz	GCST90001811	MFI	B cell	Bcells.trait637	CD38 on IgD+ CD24- B cell	Inverse variance weighted	2	0.25188	0.0375576	0.466202	0.109348	1.28644	1.03827	1.59393	0.0212525	0.118604
C3_CORPUS_UTERI_EXALLC.gz	GCST90001821	MFI	B cell	Bcells.trait776	IgD on IgD+ CD24- B cell	Inverse variance weighted	5	0.0864625	0.000347844	0.172577	0.0439361	1.09031	1.00035	1.18836	0.0490776	0.118604
C3_CORPUS_UTERI_EXALLC.gz	GCST90001821	MFI	B cell	Bcells.trait776	IgD on IgD+ CD24- B cell	MR Egger	5	0.0593441	-0.0966877	0.215376	0.0796081	1.06114	0.907839	1.24033	0.510089	0.590676
C3_CORPUS_UTERI_EXALLC.gz	GCST90001821	MFI	B cell	Bcells.trait776	IgD on IgD+ CD24- B cell	Weighted median	5	0.0828039	-0.010873	0.176481	0.0477943	1.08633	0.989186	1.19301	0.0831837	0.172309
C3_CORPUS_UTERI_EXALLC.gz	GCST90001821	MFI	B cell	Bcells.trait776	IgD on IgD+ CD24- B cell	Weighted mode	5	0.0765941	-0.0265054	0.179694	0.0526018	1.0796	0.973843	1.19685	0.219074	0.28878
C3_CORPUS_UTERI_EXALLC.gz	GCST90001825	MFI	B cell	Bcells.trait781	IgD on IgD+ CD38dim B cell	Inverse variance weighted	5	0.0916272	0.00145573	0.181799	0.0460058	1.09596	1.00146	1.19937	0.0464103	0.118604
C3_CORPUS_UTERI_EXALLC.gz	GCST90001825	MFI	B cell	Bcells.trait781	IgD on IgD+ CD38dim B cell	MR Egger	5	0.067034	-0.103517	0.237585	0.0870158	1.06933	0.901661	1.26818	0.497189	0.590676
C3_CORPUS_UTERI_EXALLC.gz	GCST90001825	MFI	B cell	Bcells.trait781	IgD on IgD+ CD38dim B cell	Weighted median	5	0.089153	-0.00934577	0.187652	0.0502545	1.09325	0.990698	1.20641	0.076058	0.169668
C3_CORPUS_UTERI_EXALLC.gz	GCST90001825	MFI	B cell	Bcells.trait781	IgD on IgD+ CD38dim B cell	Weighted mode	5	0.0820107	-0.0193555	0.183377	0.0517174	1.08547	0.980831	1.20127	0.18798	0.268879
C3_CORPUS_UTERI_EXALLC.gz	GCST90001832	MFI	cDC	Blue.530.30.cDC.trait2	CD62L on CD62L+ plasmacytoid Dendritic Cell	Inverse variance weighted	3	-0.184893	-0.358759	-0.011026	0.0887075	0.831194	0.698543	0.989035	0.0371333	0.118604
C3_CORPUS_UTERI_EXALLC.gz	GCST90001832	MFI	cDC	Blue.530.30.cDC.trait2	CD62L on CD62L+ plasmacytoid Dendritic Cell	MR Egger	3	0.239869	-0.465133	0.944871	0.359695	1.27108	0.628051	2.57248	0.625577	0.671916
C3_CORPUS_UTERI_EXALLC.gz	GCST90001832	MFI	cDC	Blue.530.30.cDC.trait2	CD62L on CD62L+ plasmacytoid Dendritic Cell	Weighted median	3	-0.201357	-0.396117	-0.00659709	0.0993674	0.81762	0.672928	0.993425	0.0427247	0.118604
C3_CORPUS_UTERI_EXALLC.gz	GCST90001832	MFI	cDC	Blue.530.30.cDC.trait2	CD62L on CD62L+ plasmacytoid Dendritic Cell	Weighted mode	3	-0.0834715	-0.300476	0.133533	0.110717	0.919917	0.740465	1.14286	0.529571	0.590676
C3_CORPUS_UTERI_EXALLC.gz	GCST90001963	Morphological parameter	cDC	FSC.cDC.trait2	FSC-A on myeloid Dendritic Cell	Inverse variance weighted	3	0.184957	0.0159506	0.353963	0.0862278	1.20317	1.01608	1.4247	0.0319543	0.118604
C3_CORPUS_UTERI_EXALLC.gz	GCST90001963	Morphological parameter	cDC	FSC.cDC.trait2	FSC-A on myeloid Dendritic Cell	MR Egger	3	0.0164825	-1.88245	1.91542	0.968843	1.01662	0.152217	6.78976	0.989171	0.989171
C3_CORPUS_UTERI_EXALLC.gz	GCST90001963	Morphological parameter	cDC	FSC.cDC.trait2	FSC-A on myeloid Dendritic Cell	Weighted median	3	0.199809	0.0155705	0.384047	0.0939991	1.22117	1.01569	1.46821	0.0335328	0.118604
C3_CORPUS_UTERI_EXALLC.gz	GCST90001963	Morphological parameter	cDC	FSC.cDC.trait2	FSC-A on myeloid Dendritic Cell	Weighted mode	3	0.204813	0.0119766	0.397648	0.0983857	1.22729	1.01205	1.48832	0.172822	0.268879
C3_CORPUS_UTERI_EXALLC.gz	GCST90001969	Morphological parameter	TBNK	FSC.TBNK.trait11	FSC-A on Natural Killer	Inverse variance weighted	3	0.238357	0.0207104	0.456004	0.111044	1.26916	1.02093	1.57776	0.0318327	0.118604
C3_CORPUS_UTERI_EXALLC.gz	GCST90001969	Morphological parameter	TBNK	FSC.TBNK.trait11	FSC-A on Natural Killer	MR Egger	3	0.116686	-0.427566	0.660938	0.27768	1.12377	0.652094	1.93661	0.746744	0.773413
C3_CORPUS_UTERI_EXALLC.gz	GCST90001969	Morphological parameter	TBNK	FSC.TBNK.trait11	FSC-A on Natural Killer	Weighted median	3	0.192747	-0.0526436	0.438138	0.125199	1.21258	0.948718	1.54982	0.123677	0.210978
C3_CORPUS_UTERI_EXALLC.gz	GCST90001969	Morphological parameter	TBNK	FSC.TBNK.trait11	FSC-A on Natural Killer	Weighted mode	3	0.192286	-0.0968672	0.481439	0.147527	1.21202	0.907677	1.6184	0.322291	0.406367
C3_OVARY_EXALLC.gz	GCST90001436	Relative count	B cell	BC_Trait58	Memory B cell %lymphocyte	Inverse variance weighted	2	-0.570859	-1.13029	-0.0114251	0.285426	0.56504	0.322938	0.98864	0.0454972	0.0847639
C3_OVARY_EXALLC.gz	GCST90001439	Relative count	B cell	BC_Trait61	IgD+ CD24+ B cell %lymphocyte	Inverse variance weighted	2	-0.559644	-1.09134	-0.027951	0.271272	0.571412	0.335767	0.972436	0.0391091	0.0847639
C3_OVARY_EXALLC.gz	GCST90001476	Relative count	TBNK	f_MONO_Trait504	HLA DR++ monocyte %leukocyte	Inverse variance weighted	2	-0.434009	-0.693816	-0.174201	0.132555	0.647907	0.499666	0.840128	0.00105967	0.0114444
C3_OVARY_EXALLC.gz	GCST90001516	Relative count	Myeloid cell	MDSC_Trait11	Immature Myeloid-Derived Suppressor Cells %CD33dim HLA DR- CD66b-	Inverse variance weighted	2	0.234348	0.0200487	0.448647	0.109336	1.26408	1.02025	1.56619	0.0320836	0.0753268
C3_OVARY_EXALLC.gz	GCST90001530	Absolute count	Myeloid cell	MDSC_Trait4	Monocytic Myeloid-Derived Suppressor Cells Absolute Count	Inverse variance weighted	5	0.186845	0.0653102	0.308379	0.0620074	1.20544	1.06749	1.36122	0.00258454	0.0179285
C3_OVARY_EXALLC.gz	GCST90001530	Absolute count	Myeloid cell	MDSC_Trait4	Monocytic Myeloid-Derived Suppressor Cells Absolute Count	MR Egger	5	0.364552	-0.223778	0.952881	0.300168	1.43987	0.799493	2.59317	0.311436	0.357821
C3_OVARY_EXALLC.gz	GCST90001530	Absolute count	Myeloid cell	MDSC_Trait4	Monocytic Myeloid-Derived Suppressor Cells Absolute Count	Weighted median	5	0.188907	0.0414896	0.336324	0.075213	1.20793	1.04236	1.39979	0.0120176	0.0463535
C3_OVARY_EXALLC.gz	GCST90001530	Absolute count	Myeloid cell	MDSC_Trait4	Monocytic Myeloid-Derived Suppressor Cells Absolute Count	Weighted mode	5	0.191041	0.0149288	0.367154	0.0898533	1.21051	1.01504	1.44362	0.100643	0.155278
C3_OVARY_EXALLC.gz	GCST90001644	Relative count	TBNK	TB_Trait565	B cell %lymphocyte	Inverse variance weighted	2	-0.542686	-1.0607	-0.0246762	0.264291	0.581185	0.346215	0.975626	0.040037	0.0847639
C3_OVARY_EXALLC.gz	GCST90001698	Absolute count	Treg	Treg_Trait706	CD45RA+ CD28- CD8+ T cell Absolute Count	Inverse variance weighted	418	-2.58e-05	-5.08e-05	-8.17e-07	1.27e-05	0.999974	0.999949	0.999999	0.0429602	0.0847639
C3_OVARY_EXALLC.gz	GCST90001698	Absolute count	Treg	Treg_Trait706	CD45RA+ CD28- CD8+ T cell Absolute Count	MR Egger	418	-2.32e-05	-5.86e-05	1.22e-05	1.81e-05	0.999977	0.999941	1.00001	0.200042	0.260528
C3_OVARY_EXALLC.gz	GCST90001698	Absolute count	Treg	Treg_Trait706	CD45RA+ CD28- CD8+ T cell Absolute Count	Weighted median	418	-3e-05	-7.67e-05	1.67e-05	2.38e-05	0.99997	0.999923	1.00002	0.20738	0.260528
C3_OVARY_EXALLC.gz	GCST90001698	Absolute count	Treg	Treg_Trait706	CD45RA+ CD28- CD8+ T cell Absolute Count	Weighted mode	418	-3.05e-05	-7.79e-05	1.69e-05	2.42e-05	0.999969	0.999922	1.00002	0.207458	0.260528
C3_OVARY_EXALLC.gz	GCST90001849	MFI	TBNK	Blue.530.30.TBNK.trait6	CD3 on HLA DR+ CD4+ T cell	Inverse variance weighted	2	0.247089	0.0333328	0.460844	0.109059	1.28029	1.03389	1.58541	0.0234734	0.0733749
C3_OVARY_EXALLC.gz	GCST90001884	MFI	TBNK	Blue.585.42.TBNK.trait2	CD16-CD56 on Natural Killer	Inverse variance weighted	8	0.171021	0.020095	0.321947	0.0770031	1.18652	1.0203	1.37981	0.0263534	0.0733749
C3_OVARY_EXALLC.gz	GCST90001884	MFI	TBNK	Blue.585.42.TBNK.trait2	CD16-CD56 on Natural Killer	MR Egger	8	0.0994391	-0.248531	0.44741	0.177536	1.10455	0.779945	1.56425	0.595683	0.618594
C3_OVARY_EXALLC.gz	GCST90001884	MFI	TBNK	Blue.585.42.TBNK.trait2	CD16-CD56 on Natural Killer	Weighted median	8	0.146102	-0.0406301	0.332835	0.0952717	1.15731	0.960184	1.39492	0.125144	0.179911
C3_OVARY_EXALLC.gz	GCST90001884	MFI	TBNK	Blue.585.42.TBNK.trait2	CD16-CD56 on Natural Killer	Weighted mode	8	0.131684	-0.0831843	0.346553	0.109627	1.14075	0.920182	1.41418	0.268733	0.315469
C3_OVARY_EXALLC.gz	GCST90001910	MFI	TBNK	Blue.670.LP.TBNK.trait10	CD45 on B cell	Inverse variance weighted	2	0.617713	0.136493	1.09893	0.24552	1.85468	1.14625	3.00096	0.0118717	0.0463535
C3_OVARY_EXALLC.gz	GCST90001959	MFI	TBNK	Blue.780.60.TBNK.trait3	CD4 on HLA DR+ CD4+ T cell	Inverse variance weighted	2	0.439667	0.0580092	0.821326	0.194724	1.55219	1.05972	2.27351	0.0239515	0.0733749
C3_OVARY_EXALLC.gz	GCST90001988	MFI	Monocyte	mono.trait21	HLA DR on CD14+ CD16- monocyte	Inverse variance weighted	5	-0.194246	-0.300467	-0.088024	0.0541947	0.823456	0.740472	0.915739	0.000338092	0.00606802
C3_OVARY_EXALLC.gz	GCST90001988	MFI	Monocyte	mono.trait21	HLA DR on CD14+ CD16- monocyte	MR Egger	5	-0.134826	-0.481044	0.211392	0.176642	0.873868	0.618137	1.2354	0.500835	0.55194
C3_OVARY_EXALLC.gz	GCST90001988	MFI	Monocyte	mono.trait21	HLA DR on CD14+ CD16- monocyte	Weighted median	5	-0.210387	-0.327895	-0.0928787	0.0599533	0.810271	0.720438	0.911304	0.000449483	0.00606802
C3_OVARY_EXALLC.gz	GCST90001988	MFI	Monocyte	mono.trait21	HLA DR on CD14+ CD16- monocyte	Weighted mode	5	-0.188411	-0.300701	-0.0761209	0.0572908	0.828274	0.740299	0.926704	0.0302531	0.0743618
C3_OVARY_EXALLC.gz	GCST90001991	MFI	Monocyte	mono.trait25	HLA DR on CD14+ monocyte	Inverse variance weighted	5	-0.200204	-0.309647	-0.0907613	0.0558382	0.818564	0.733706	0.913236	0.00033652	0.00606802
C3_OVARY_EXALLC.gz	GCST90001991	MFI	Monocyte	mono.trait25	HLA DR on CD14+ monocyte	MR Egger	5	-0.14033	-0.500424	0.219765	0.183722	0.869072	0.606273	1.24578	0.500554	0.55194
C3_OVARY_EXALLC.gz	GCST90001991	MFI	Monocyte	mono.trait25	HLA DR on CD14+ monocyte	Weighted median	5	-0.216485	-0.333371	-0.0995996	0.0596356	0.805344	0.716504	0.9052	0.000283272	0.00606802
C3_OVARY_EXALLC.gz	GCST90001991	MFI	Monocyte	mono.trait25	HLA DR on CD14+ monocyte	Weighted mode	5	-0.181023	-0.303882	-0.0581638	0.0626833	0.834416	0.737948	0.943495	0.044657	0.0847639
C3_OVARY_EXALLC.gz	GCST90002010	MFI	Monocyte	mono.trait54	HLA DR on monocyte	Inverse variance weighted	4	-0.193837	-0.315375	-0.0722983	0.0620094	0.823792	0.729515	0.930253	0.00177247	0.0159522
C3_OVARY_EXALLC.gz	GCST90002010	MFI	Monocyte	mono.trait54	HLA DR on monocyte	MR Egger	4	-0.416104	-0.915098	0.0828906	0.254589	0.659612	0.400477	1.08642	0.243789	0.292547
C3_OVARY_EXALLC.gz	GCST90002010	MFI	Monocyte	mono.trait54	HLA DR on monocyte	Weighted median	4	-0.20997	-0.346923	-0.0730163	0.0698741	0.810609	0.70686	0.929586	0.00265607	0.0179285
C3_OVARY_EXALLC.gz	GCST90002010	MFI	Monocyte	mono.trait54	HLA DR on monocyte	Weighted mode	4	-0.210281	-0.340971	-0.0795913	0.0666786	0.810356	0.711079	0.923494	0.0511208	0.0903806
C3_OVARY_EXALLC.gz	GCST90002035	MFI	cDC	Red.780.60.cDC.trait1	CD80 on myeloid Dendritic Cell	Inverse variance weighted	4	0.245858	0.0048936	0.486822	0.122941	1.27872	1.00491	1.62714	0.0455214	0.0847639
C3_OVARY_EXALLC.gz	GCST90002035	MFI	cDC	Red.780.60.cDC.trait1	CD80 on myeloid Dendritic Cell	MR Egger	4	0.186125	-0.478193	0.850443	0.338938	1.20457	0.619903	2.34068	0.638028	0.650067
C3_OVARY_EXALLC.gz	GCST90002035	MFI	cDC	Red.780.60.cDC.trait1	CD80 on myeloid Dendritic Cell	Weighted median	4	0.276141	-0.00746881	0.559751	0.144699	1.31803	0.992559	1.75024	0.0563416	0.0950765
C3_OVARY_EXALLC.gz	GCST90002035	MFI	cDC	Red.780.60.cDC.trait1	CD80 on myeloid Dendritic Cell	Weighted mode	4	0.330593	-0.0351144	0.696301	0.186586	1.39179	0.965495	2.00632	0.174549	0.235642
C3_OVARY_EXALLC.gz	GCST90002036	MFI	cDC	Red.780.60.cDC.trait2	CD80 on CD62L+ myeloid Dendritic Cell	Inverse variance weighted	3	0.296127	0.0281888	0.564064	0.136703	1.34464	1.02859	1.7578	0.0302955	0.0743618
C3_OVARY_EXALLC.gz	GCST90002036	MFI	cDC	Red.780.60.cDC.trait2	CD80 on CD62L+ myeloid Dendritic Cell	MR Egger	3	0.270031	-0.405111	0.945173	0.34446	1.31	0.666903	2.57326	0.576736	0.610662
C3_OVARY_EXALLC.gz	GCST90002036	MFI	cDC	Red.780.60.cDC.trait2	CD80 on CD62L+ myeloid Dendritic Cell	Weighted median	3	0.301942	-0.00247175	0.606356	0.155313	1.35248	0.997531	1.83374	0.0518852	0.0903806
C3_OVARY_EXALLC.gz	GCST90002036	MFI	cDC	Red.780.60.cDC.trait2	CD80 on CD62L+ myeloid Dendritic Cell	Weighted mode	3	0.310998	-0.0568227	0.678818	0.187663	1.36479	0.944762	1.97155	0.239327	0.292547
C3_OVARY_EXALLC.gz	GCST90002087	MFI	cDC	Violet.450.50.cDC.trait1	CD11c on myeloid Dendritic Cell	Inverse variance weighted	5	0.280064	0.031567	0.528561	0.126784	1.32321	1.03207	1.69649	0.0271759	0.0733749
C3_OVARY_EXALLC.gz	GCST90002087	MFI	cDC	Violet.450.50.cDC.trait1	CD11c on myeloid Dendritic Cell	MR Egger	5	-0.254878	-1.04743	0.537676	0.404365	0.775011	0.350837	1.71202	0.573227	0.610662
C3_OVARY_EXALLC.gz	GCST90002087	MFI	cDC	Violet.450.50.cDC.trait1	CD11c on myeloid Dendritic Cell	Weighted median	5	0.286004	-0.018539	0.590547	0.155379	1.3311	0.981632	1.80498	0.0656676	0.104376
C3_OVARY_EXALLC.gz	GCST90002087	MFI	cDC	Violet.450.50.cDC.trait1	CD11c on myeloid Dendritic Cell	Weighted mode	5	0.315844	-0.0272541	0.658942	0.17505	1.37142	0.973114	1.93275	0.145508	0.201472
C3_OVARY_EXALLC.gz	GCST90002104	MFI	cDC	Violet.510.50.cDC.trait2	HLA DR on myeloid Dendritic Cell	Inverse variance weighted	6	-0.14873	-0.260942	-0.036517	0.0572513	0.861802	0.770325	0.964142	0.0093813	0.0422158
C3_OVARY_EXALLC.gz	GCST90002104	MFI	cDC	Violet.510.50.cDC.trait2	HLA DR on myeloid Dendritic Cell	MR Egger	6	-0.253478	-0.50504	-0.00191653	0.128348	0.776097	0.603481	0.998085	0.119493	0.179239
C3_OVARY_EXALLC.gz	GCST90002104	MFI	cDC	Violet.510.50.cDC.trait2	HLA DR on myeloid Dendritic Cell	Weighted median	6	-0.155845	-0.283313	-0.0283767	0.0650347	0.855692	0.753284	0.972022	0.0165601	0.0596165
C3_OVARY_EXALLC.gz	GCST90002104	MFI	cDC	Violet.510.50.cDC.trait2	HLA DR on myeloid Dendritic Cell	Weighted mode	6	-0.165655	-0.303933	-0.0273776	0.0705499	0.847338	0.73791	0.972994	0.0657184	0.104376
C3_OVARY_EXALLC.gz	GCST90002108	MFI	Myeloid cell	Violet.510.50.MDSC.trait3	HLA DR on CD33+ HLA DR+ CD14-	Inverse variance weighted	2	-0.164752	-0.310121	-0.0193825	0.0741679	0.848104	0.733358	0.980804	0.0263284	0.0733749
C3_OVARY_EXALLC.gz	GCST90002109	MFI	Myeloid cell	Violet.510.50.MDSC.trait4	HLA DR on CD33+ HLA DR+ CD14dim	Inverse variance weighted	3	-0.262969	-0.437243	-0.0886953	0.0889151	0.768766	0.645815	0.915124	0.00310116	0.018607
C3_OVARY_EXALLC.gz	GCST90002109	MFI	Myeloid cell	Violet.510.50.MDSC.trait4	HLA DR on CD33+ HLA DR+ CD14dim	MR Egger	3	0.00545282	-0.844532	0.855438	0.433666	1.00547	0.429758	2.3524	0.991996	0.991996
C3_OVARY_EXALLC.gz	GCST90002109	MFI	Myeloid cell	Violet.510.50.MDSC.trait4	HLA DR on CD33+ HLA DR+ CD14dim	Weighted median	3	-0.262699	-0.44654	-0.0788589	0.0937962	0.768973	0.639838	0.92417	0.00509845	0.0275316
C3_OVARY_EXALLC.gz	GCST90002109	MFI	Myeloid cell	Violet.510.50.MDSC.trait4	HLA DR on CD33+ HLA DR+ CD14dim	Weighted mode	3	-0.257509	-0.456512	-0.0585052	0.101532	0.772975	0.633489	0.943173	0.126604	0.179911
C3_OVARY_EXALLC.gz	GCST90002112	MFI	Myeloid cell	Violet.510.50.MDSC.trait7	HLA DR on CD33- HLA DR+	Inverse variance weighted	2	-0.15685	-0.274679	-0.0390209	0.0601168	0.854832	0.759816	0.961731	0.00907849	0.0422158
CD2_INSITU_ENDOMETRIUM_EXALLC.gz	GCST90001424	Relative count	B cell	BC_Trait46	IgD+ B cell %Lymphocyte	Inverse variance weighted	2	2.44851	0.723073	4.17394	0.880323	11.571	2.06076	64.9708	0.00541295	0.0539472
CD2_INSITU_ENDOMETRIUM_EXALLC.gz	GCST90001436	Relative count	B cell	BC_Trait58	Memory B cell %lymphocyte	Inverse variance weighted	2	2.01281	0.242625	3.78299	0.903155	7.4843	1.27459	43.9473	0.0258378	0.0754463
CD2_INSITU_ENDOMETRIUM_EXALLC.gz	GCST90001439	Relative count	B cell	BC_Trait61	IgD+ CD24+ B cell %lymphocyte	Inverse variance weighted	2	2.47784	0.799318	4.15637	0.85639	11.9155	2.22402	63.8392	0.00381148	0.0539472
CD2_INSITU_ENDOMETRIUM_EXALLC.gz	GCST90001450	Absolute count	cDC	DC_Trait526	CD62L- monocyte Absolute Count	Inverse variance weighted	2	-1.12949	-2.17851	-0.080464	0.535216	0.323199	0.11321	0.922688	0.0348291	0.0895457
CD2_INSITU_ENDOMETRIUM_EXALLC.gz	GCST90001451	Relative count	cDC	DC_Trait527	CD62L- monocyte %monocyte	Inverse variance weighted	3	-0.960806	-1.75601	-0.165604	0.405715	0.382584	0.172733	0.847382	0.0178759	0.0585585
CD2_INSITU_ENDOMETRIUM_EXALLC.gz	GCST90001451	Relative count	cDC	DC_Trait527	CD62L- monocyte %monocyte	MR Egger	3	-0.445437	-7.56738	6.6765	3.63364	0.640544	0.000517048	793.537	0.922346	0.922346
CD2_INSITU_ENDOMETRIUM_EXALLC.gz	GCST90001451	Relative count	cDC	DC_Trait527	CD62L- monocyte %monocyte	Weighted median	3	-0.85843	-1.66261	-0.0542505	0.410296	0.423827	0.189643	0.947195	0.0364186	0.0895457
CD2_INSITU_ENDOMETRIUM_EXALLC.gz	GCST90001451	Relative count	cDC	DC_Trait527	CD62L- monocyte %monocyte	Weighted mode	3	-0.652736	-1.54877	0.243298	0.45716	0.520619	0.212509	1.27545	0.289519	0.346474
CD2_INSITU_ENDOMETRIUM_EXALLC.gz	GCST90001520	Absolute count	Myeloid cell	MDSC_Trait15	CD33+ HLA DR+ CD14dim Absolute Count	Inverse variance weighted	2	-0.82483	-1.5991	-0.050557	0.395037	0.43831	0.202078	0.9507	0.0367996	0.0895457
CD2_INSITU_ENDOMETRIUM_EXALLC.gz	GCST90001524	Absolute count	Myeloid cell	MDSC_Trait24	Granulocytic Myeloid-Derived Suppressor Cells Absolute Count	Inverse variance weighted	2	-1.18018	-2.34754	-0.0128228	0.595591	0.307223	0.0956041	0.987259	0.0475319	0.0937792
CD2_INSITU_ENDOMETRIUM_EXALLC.gz	GCST90001588	Relative count	TBNK	RATIO_CD3_B	T/B cell	Inverse variance weighted	2	-1.90759	-3.49424	-0.320942	0.809514	0.148438	0.030372	0.725465	0.0184499	0.0585585
CD2_INSITU_ENDOMETRIUM_EXALLC.gz	GCST90001644	Relative count	TBNK	TB_Trait565	B cell %lymphocyte	Inverse variance weighted	2	2.29088	0.660614	3.92114	0.831766	9.88359	1.93598	50.4578	0.00588302	0.0539472
CD2_INSITU_ENDOMETRIUM_EXALLC.gz	GCST90001775	MFI	B cell	Bcells.trait453	CD25 on B cell	Inverse variance weighted	3	0.784265	0.0146292	1.5539	0.392671	2.1908	1.01474	4.72988	0.0457974	0.0937792
CD2_INSITU_ENDOMETRIUM_EXALLC.gz	GCST90001775	MFI	B cell	Bcells.trait453	CD25 on B cell	MR Egger	3	-0.114698	-1.87828	1.64888	0.899785	0.891635	0.152853	5.20116	0.919284	0.922346
CD2_INSITU_ENDOMETRIUM_EXALLC.gz	GCST90001775	MFI	B cell	Bcells.trait453	CD25 on B cell	Weighted median	3	0.602229	-0.259948	1.46441	0.439886	1.82619	0.771092	4.32498	0.170982	0.230097
CD2_INSITU_ENDOMETRIUM_EXALLC.gz	GCST90001775	MFI	B cell	Bcells.trait453	CD25 on B cell	Weighted mode	3	0.594272	-0.343137	1.53168	0.47827	1.81171	0.709541	4.62595	0.33996	0.400275
CD2_INSITU_ENDOMETRIUM_EXALLC.gz	GCST90001838	MFI	Maturation stages of T cell	Blue.530.30.MT.trait10	CD3 on naive CD8+ T cell	Inverse variance weighted	5	-0.437403	-0.861675	-0.0131305	0.216465	0.645711	0.422454	0.986955	0.0433151	0.0937792
CD2_INSITU_ENDOMETRIUM_EXALLC.gz	GCST90001838	MFI	Maturation stages of T cell	Blue.530.30.MT.trait10	CD3 on naive CD8+ T cell	MR Egger	5	-0.898377	-1.89834	0.101582	0.510183	0.40723	0.149818	1.10692	0.176477	0.230097
CD2_INSITU_ENDOMETRIUM_EXALLC.gz	GCST90001838	MFI	Maturation stages of T cell	Blue.530.30.MT.trait10	CD3 on naive CD8+ T cell	Weighted median	5	-0.548004	-0.992535	-0.103473	0.226802	0.578102	0.370636	0.9017	0.0156823	0.0567274
CD2_INSITU_ENDOMETRIUM_EXALLC.gz	GCST90001838	MFI	Maturation stages of T cell	Blue.530.30.MT.trait10	CD3 on naive CD8+ T cell	Weighted mode	5	-0.576818	-1.0361	-0.117534	0.234329	0.561683	0.354835	0.889111	0.0695735	0.130227
CD2_INSITU_ENDOMETRIUM_EXALLC.gz	GCST90001839	MFI	Maturation stages of T cell	Blue.530.30.MT.trait11	CD3 on Effector Memory CD8+ T cell	Inverse variance weighted	3	-1.04614	-1.75903	-0.333249	0.363721	0.35129	0.172211	0.716592	0.00402465	0.0539472
CD2_INSITU_ENDOMETRIUM_EXALLC.gz	GCST90001839	MFI	Maturation stages of T cell	Blue.530.30.MT.trait11	CD3 on Effector Memory CD8+ T cell	MR Egger	3	-0.668105	-3.03639	1.70018	1.20831	0.512679	0.0480077	5.47495	0.678452	0.707529
CD2_INSITU_ENDOMETRIUM_EXALLC.gz	GCST90001839	MFI	Maturation stages of T cell	Blue.530.30.MT.trait11	CD3 on Effector Memory CD8+ T cell	Weighted median	3	-1.07264	-1.85948	-0.285802	0.401447	0.342104	0.155754	0.751411	0.00754166	0.0539472
CD2_INSITU_ENDOMETRIUM_EXALLC.gz	GCST90001839	MFI	Maturation stages of T cell	Blue.530.30.MT.trait11	CD3 on Effector Memory CD8+ T cell	Weighted mode	3	-1.16732	-2.06056	-0.274077	0.455736	0.3112	0.127382	0.760274	0.124571	0.178308
CD2_INSITU_ENDOMETRIUM_EXALLC.gz	GCST90001843	MFI	Maturation stages of T cell	Blue.530.30.MT.trait5	CD3 on Effector Memory CD4+ T cell	Inverse variance weighted	2	-0.748368	-1.33908	-0.157652	0.301386	0.473138	0.262086	0.854147	0.0130248	0.0539472
CD2_INSITU_ENDOMETRIUM_EXALLC.gz	GCST90001849	MFI	TBNK	Blue.530.30.TBNK.trait6	CD3 on HLA DR+ CD4+ T cell	Inverse variance weighted	2	-0.911619	-1.57599	-0.247247	0.338965	0.401873	0.206803	0.780947	0.00715765	0.0539472
CD2_INSITU_ENDOMETRIUM_EXALLC.gz	GCST90001851	MFI	Treg	Blue.530.30.Treg.trait1	CD3 on T cell	Inverse variance weighted	3	-0.769545	-1.34895	-0.190143	0.295613	0.463224	0.259513	0.826841	0.00923538	0.0539472
CD2_INSITU_ENDOMETRIUM_EXALLC.gz	GCST90001851	MFI	Treg	Blue.530.30.Treg.trait1	CD3 on T cell	MR Egger	3	-1.3532	-3.46605	0.759654	1.07799	0.258412	0.0312401	2.13754	0.428239	0.459728
CD2_INSITU_ENDOMETRIUM_EXALLC.gz	GCST90001851	MFI	Treg	Blue.530.30.Treg.trait1	CD3 on T cell	Weighted median	3	-0.758627	-1.37773	-0.139522	0.31587	0.468309	0.25215	0.869774	0.0163189	0.0567274
CD2_INSITU_ENDOMETRIUM_EXALLC.gz	GCST90001851	MFI	Treg	Blue.530.30.Treg.trait1	CD3 on T cell	Weighted mode	3	-0.929267	-1.61576	-0.242772	0.350252	0.394843	0.198739	0.78445	0.117538	0.171605
CD2_INSITU_ENDOMETRIUM_EXALLC.gz	GCST90001853	MFI	Treg	Blue.530.30.Treg.trait11	CD3 on activated CD4 regulatory T cell	Inverse variance weighted	4	-0.550934	-0.976337	-0.125531	0.217042	0.576411	0.376688	0.882029	0.011137	0.0539472
CD2_INSITU_ENDOMETRIUM_EXALLC.gz	GCST90001853	MFI	Treg	Blue.530.30.Treg.trait11	CD3 on activated CD4 regulatory T cell	MR Egger	4	-0.696022	-1.98845	0.596401	0.6594	0.498565	0.136908	1.81557	0.401859	0.443665
CD2_INSITU_ENDOMETRIUM_EXALLC.gz	GCST90001853	MFI	Treg	Blue.530.30.Treg.trait11	CD3 on activated CD4 regulatory T cell	Weighted median	4	-0.595386	-1.06677	-0.123999	0.240504	0.55135	0.344117	0.883381	0.013302	0.0539472
CD2_INSITU_ENDOMETRIUM_EXALLC.gz	GCST90001853	MFI	Treg	Blue.530.30.Treg.trait11	CD3 on activated CD4 regulatory T cell	Weighted mode	4	-0.635918	-1.12959	-0.142249	0.251872	0.529449	0.323166	0.867405	0.0858171	0.14754
CD2_INSITU_ENDOMETRIUM_EXALLC.gz	GCST90001854	MFI	Treg	Blue.530.30.Treg.trait12	CD3 on CD39+ activated CD4 regulatory T cell	Inverse variance weighted	4	-0.619289	-1.05834	-0.180235	0.224007	0.538327	0.347031	0.835074	0.00569933	0.0539472
CD2_INSITU_ENDOMETRIUM_EXALLC.gz	GCST90001854	MFI	Treg	Blue.530.30.Treg.trait12	CD3 on CD39+ activated CD4 regulatory T cell	MR Egger	4	-0.857626	-1.93887	0.223614	0.551653	0.424168	0.143867	1.25059	0.260273	0.316665
CD2_INSITU_ENDOMETRIUM_EXALLC.gz	GCST90001854	MFI	Treg	Blue.530.30.Treg.trait12	CD3 on CD39+ activated CD4 regulatory T cell	Weighted median	4	-0.627257	-1.11055	-0.143961	0.246579	0.534055	0.329377	0.865921	0.0109643	0.0539472
CD2_INSITU_ENDOMETRIUM_EXALLC.gz	GCST90001854	MFI	Treg	Blue.530.30.Treg.trait12	CD3 on CD39+ activated CD4 regulatory T cell	Weighted mode	4	-0.695096	-1.23063	-0.159561	0.273232	0.499027	0.292109	0.852518	0.0843855	0.14754
CD2_INSITU_ENDOMETRIUM_EXALLC.gz	GCST90001857	MFI	Treg	Blue.530.30.Treg.trait15	CD3 on activated & secreting CD4 regulatory T cell	Inverse variance weighted	4	-0.542062	-0.961196	-0.122929	0.213844	0.581548	0.382435	0.884326	0.0112494	0.0539472
CD2_INSITU_ENDOMETRIUM_EXALLC.gz	GCST90001857	MFI	Treg	Blue.530.30.Treg.trait15	CD3 on activated & secreting CD4 regulatory T cell	MR Egger	4	-0.664779	-1.91646	0.586903	0.638613	0.514387	0.147127	1.79841	0.407199	0.443665
CD2_INSITU_ENDOMETRIUM_EXALLC.gz	GCST90001857	MFI	Treg	Blue.530.30.Treg.trait15	CD3 on activated & secreting CD4 regulatory T cell	Weighted median	4	-0.598706	-1.03393	-0.163483	0.222053	0.549522	0.355607	0.849181	0.00701277	0.0539472
CD2_INSITU_ENDOMETRIUM_EXALLC.gz	GCST90001857	MFI	Treg	Blue.530.30.Treg.trait15	CD3 on activated & secreting CD4 regulatory T cell	Weighted mode	4	-0.622349	-1.1023	-0.142399	0.244872	0.536682	0.332107	0.867275	0.0845668	0.14754
CD2_INSITU_ENDOMETRIUM_EXALLC.gz	GCST90001860	MFI	Treg	Blue.530.30.Treg.trait21	CD3 on CD39+ CD4+ T cell	Inverse variance weighted	4	-0.513883	-0.931893	-0.0958739	0.21327	0.598168	0.393808	0.908579	0.0159726	0.0567274
CD2_INSITU_ENDOMETRIUM_EXALLC.gz	GCST90001860	MFI	Treg	Blue.530.30.Treg.trait21	CD3 on CD39+ CD4+ T cell	MR Egger	4	-0.929864	-1.82828	-0.0314512	0.458374	0.394607	0.16069	0.969038	0.179665	0.230097
CD2_INSITU_ENDOMETRIUM_EXALLC.gz	GCST90001860	MFI	Treg	Blue.530.30.Treg.trait21	CD3 on CD39+ CD4+ T cell	Weighted median	4	-0.567459	-1.01094	-0.123975	0.226267	0.566964	0.363876	0.883402	0.0121446	0.0539472
CD2_INSITU_ENDOMETRIUM_EXALLC.gz	GCST90001860	MFI	Treg	Blue.530.30.Treg.trait21	CD3 on CD39+ CD4+ T cell	Weighted mode	4	-0.596211	-1.08662	-0.105806	0.250207	0.550895	0.337356	0.899599	0.097365	0.148076
CD2_INSITU_ENDOMETRIUM_EXALLC.gz	GCST90001861	MFI	Treg	Blue.530.30.Treg.trait22	CD3 on CD28+ CD4+ T cell	Inverse variance weighted	2	-0.729666	-1.28723	-0.172099	0.284472	0.48207	0.276034	0.841895	0.0103182	0.0539472
CD2_INSITU_ENDOMETRIUM_EXALLC.gz	GCST90001863	MFI	Treg	Blue.530.30.Treg.trait3	CD3 on CD28+ CD45RA- CD8+ T cell	Inverse variance weighted	4	-0.877546	-1.53751	-0.217578	0.336719	0.415802	0.214915	0.804465	0.00915609	0.0539472
CD2_INSITU_ENDOMETRIUM_EXALLC.gz	GCST90001863	MFI	Treg	Blue.530.30.Treg.trait3	CD3 on CD28+ CD45RA- CD8+ T cell	MR Egger	4	-1.95398	-5.10411	1.19615	1.60721	0.141709	0.00607172	3.30736	0.348104	0.403358
CD2_INSITU_ENDOMETRIUM_EXALLC.gz	GCST90001863	MFI	Treg	Blue.530.30.Treg.trait3	CD3 on CD28+ CD45RA- CD8+ T cell	Weighted median	4	-1.00165	-1.73991	-0.263383	0.376666	0.367274	0.175536	0.768447	0.0078315	0.0539472
CD2_INSITU_ENDOMETRIUM_EXALLC.gz	GCST90001863	MFI	Treg	Blue.530.30.Treg.trait3	CD3 on CD28+ CD45RA- CD8+ T cell	Weighted mode	4	-1.0494	-1.89655	-0.202249	0.432219	0.350149	0.150086	0.816892	0.0935028	0.14754
CD2_INSITU_ENDOMETRIUM_EXALLC.gz	GCST90001911	MFI	TBNK	Blue.670.LP.TBNK.trait11	CD45 on Natural Killer	Inverse variance weighted	2	1.3104	0.0915133	2.52929	0.621883	3.70767	1.09583	12.5447	0.0351041	0.0895457
CD2_INSITU_ENDOMETRIUM_EXALLC.gz	GCST90001946	MFI	Myeloid cell	Blue.780.60.MDSC.trait1	CD33 on CD14+ monocyte	Inverse variance weighted	5	-0.227537	-0.454038	-0.00103607	0.115562	0.796493	0.635059	0.998964	0.0489571	0.0940491
CD2_INSITU_ENDOMETRIUM_EXALLC.gz	GCST90001946	MFI	Myeloid cell	Blue.780.60.MDSC.trait1	CD33 on CD14+ monocyte	MR Egger	5	-0.160248	-0.536032	0.215535	0.191726	0.851932	0.585065	1.24053	0.464595	0.491528
CD2_INSITU_ENDOMETRIUM_EXALLC.gz	GCST90001946	MFI	Myeloid cell	Blue.780.60.MDSC.trait1	CD33 on CD14+ monocyte	Weighted median	5	-0.207389	-0.454293	0.0395163	0.125972	0.812704	0.634896	1.04031	0.0997003	0.148533
CD2_INSITU_ENDOMETRIUM_EXALLC.gz	GCST90001946	MFI	Myeloid cell	Blue.780.60.MDSC.trait1	CD33 on CD14+ monocyte	Weighted mode	5	-0.196679	-0.448241	0.0548823	0.128348	0.821454	0.638751	1.05642	0.200192	0.251966
CD2_INSITU_ENDOMETRIUM_EXALLC.gz	GCST90001948	MFI	Myeloid cell	Blue.780.60.MDSC.trait12	CD33 on CD33dim HLA DR+ CD11b+	Inverse variance weighted	6	-0.226711	-0.4481	-0.00532202	0.112953	0.797151	0.638841	0.994692	0.0447372	0.0937792
CD2_INSITU_ENDOMETRIUM_EXALLC.gz	GCST90001948	MFI	Myeloid cell	Blue.780.60.MDSC.trait12	CD33 on CD33dim HLA DR+ CD11b+	MR Egger	6	-0.17215	-0.534808	0.190508	0.18503	0.841853	0.585782	1.20986	0.404835	0.443665
CD2_INSITU_ENDOMETRIUM_EXALLC.gz	GCST90001948	MFI	Myeloid cell	Blue.780.60.MDSC.trait12	CD33 on CD33dim HLA DR+ CD11b+	Weighted median	6	-0.205585	-0.444194	0.0330243	0.121739	0.814171	0.641341	1.03358	0.0912712	0.14754
CD2_INSITU_ENDOMETRIUM_EXALLC.gz	GCST90001948	MFI	Myeloid cell	Blue.780.60.MDSC.trait12	CD33 on CD33dim HLA DR+ CD11b+	Weighted mode	6	-0.203265	-0.44581	0.0392795	0.123747	0.816062	0.640306	1.04006	0.161391	0.223866
CD2_INSITU_ENDOMETRIUM_EXALLC.gz	GCST90001949	MFI	Myeloid cell	Blue.780.60.MDSC.trait13	CD33 on CD33dim HLA DR+ CD11b-	Inverse variance weighted	7	-0.222845	-0.442729	-0.00296106	0.112186	0.800239	0.642281	0.997043	0.0469896	0.0937792
CD2_INSITU_ENDOMETRIUM_EXALLC.gz	GCST90001949	MFI	Myeloid cell	Blue.780.60.MDSC.trait13	CD33 on CD33dim HLA DR+ CD11b-	MR Egger	7	-0.178657	-0.54746	0.190146	0.188165	0.836393	0.578417	1.20943	0.385981	0.44026
CD2_INSITU_ENDOMETRIUM_EXALLC.gz	GCST90001949	MFI	Myeloid cell	Blue.780.60.MDSC.trait13	CD33 on CD33dim HLA DR+ CD11b-	Weighted median	7	-0.205879	-0.442189	0.0304316	0.120567	0.813932	0.642628	1.0309	0.0877115	0.14754
CD2_INSITU_ENDOMETRIUM_EXALLC.gz	GCST90001949	MFI	Myeloid cell	Blue.780.60.MDSC.trait13	CD33 on CD33dim HLA DR+ CD11b-	Weighted mode	7	-0.192883	-0.441119	0.0553529	0.126651	0.824578	0.643316	1.05691	0.178601	0.230097
CD2_INSITU_ENDOMETRIUM_EXALLC.gz	GCST90001954	MFI	Myeloid cell	Blue.780.60.MDSC.trait6	CD33 on basophil	Inverse variance weighted	7	-0.239775	-0.468329	-0.0112213	0.116609	0.786805	0.626047	0.988841	0.0397604	0.0936293
CD2_INSITU_ENDOMETRIUM_EXALLC.gz	GCST90001954	MFI	Myeloid cell	Blue.780.60.MDSC.trait6	CD33 on basophil	MR Egger	7	-0.0621269	-0.582695	0.458441	0.265596	0.939764	0.558391	1.58161	0.824327	0.847547
CD2_INSITU_ENDOMETRIUM_EXALLC.gz	GCST90001954	MFI	Myeloid cell	Blue.780.60.MDSC.trait6	CD33 on basophil	Weighted median	7	-0.209454	-0.454641	0.035734	0.125096	0.811027	0.634676	1.03638	0.0940625	0.14754
CD2_INSITU_ENDOMETRIUM_EXALLC.gz	GCST90001954	MFI	Myeloid cell	Blue.780.60.MDSC.trait6	CD33 on basophil	Weighted mode	7	-0.200084	-0.446448	0.0462796	0.125696	0.818662	0.639897	1.04737	0.162533	0.223866
CD2_INSITU_ENDOMETRIUM_EXALLC.gz	GCST90002052	MFI	Myeloid cell	Red.780.60.MDSC.trait8	CD45 on Immature Myeloid-Derived Suppressor Cells	Inverse variance weighted	2	0.500501	0.0156502	0.985351	0.247373	1.64955	1.01577	2.67875	0.0430457	0.0937792
CD2_INSITU_ENDOMETRIUM_EXALLC.gz	GCST90002119	MFI	Treg	Violet.510.50.Treg.trait3	CD8 on CD28+ CD45RA+ CD8+ T cell	Inverse variance weighted	7	-0.475908	-0.880526	-0.0712895	0.206438	0.621321	0.414565	0.931192	0.021148	0.0643252
CD2_INSITU_ENDOMETRIUM_EXALLC.gz	GCST90002119	MFI	Treg	Violet.510.50.Treg.trait3	CD8 on CD28+ CD45RA+ CD8+ T cell	MR Egger	7	-0.614215	-1.55952	0.331089	0.482298	0.541066	0.210237	1.39248	0.258825	0.316665
CD2_INSITU_ENDOMETRIUM_EXALLC.gz	GCST90002119	MFI	Treg	Violet.510.50.Treg.trait3	CD8 on CD28+ CD45RA+ CD8+ T cell	Weighted median	7	-0.522864	-0.999022	-0.0467058	0.242938	0.59282	0.368239	0.954368	0.0313773	0.0880979
CD2_INSITU_ENDOMETRIUM_EXALLC.gz	GCST90002119	MFI	Treg	Violet.510.50.Treg.trait3	CD8 on CD28+ CD45RA+ CD8+ T cell	Weighted mode	7	-0.516951	-1.02862	-0.00528537	0.261054	0.596336	0.357501	0.994729	0.0949915	0.14754

## Sheet: Supplementary Table 4
Supplementary Table 4 The possible effects of immunophenotypes on endometrial cancer by IVW method.
Outcome	Exposure	SNP(n)	OR (95%CI)	P value	adj.P value
Endometroid carcinoma of ovary	CD33dim HLA DR- Absolute Count	3	1.184( 1.006, 1.394 )	0.0423232	0.0862942
	Basophil Absolute Count	3	1.18( 1.002, 1.389 )	0.0470071	0.0862942
	CD14- CD16+ monocyte %monocyte	2	0.465( 0.227, 0.953 )	0.0364548	0.0862942
	CD28- CD8+ T cell Absolute Count	2	2.471( 1.076, 5.675 )	0.0329556	0.0862942
	BAFF-R on IgD+ CD24+ B cell	6	1.219( 1.003, 1.483 )	0.0468931	0.0862942
	BAFF-R on IgD- CD24- B cell	8	1.249( 1.019, 1.532 )	0.0324054	0.0862942
	BAFF-R on IgD- CD27- B cell	8	1.249( 1.02, 1.529 )	0.03169	0.0862942
	BAFF-R on IgD- CD38+ B cell	3	1.915( 1.12, 3.273 )	0.0175411	0.0862942
	CCR7 on naive CD8+ T cell	2	2.298( 1.047, 5.039 )	0.0379249	0.0862942
	CD11c on myeloid Dendritic Cell	5	2.061( 1.125, 3.774 )	0.0191799	0.0862942
Malignant neoplasm of corpus uteri	CD25++ CD45RA+ CD4 not regulatory T cell %CD4+ T cell	4	1.152( 1.036, 1.282 )	0.00928068	0.0920321
	CD25++ CD45RA+ CD4 not regulatory T cell %T cell	4	1.16( 1.038, 1.297 )	0.00898965	0.0920321
	CD38 on IgD+ CD24- B cell	2	1.286( 1.038, 1.594 )	0.0212525	0.118604
	IgD on IgD+ CD24- B cell	5	1.09( 1, 1.188 )	0.0490776	0.118604
	IgD on IgD+ CD38dim B cell	5	1.096( 1.001, 1.199 )	0.0464103	0.118604
	CD62L on CD62L+ plasmacytoid Dendritic Cell	3	0.831( 0.699, 0.989 )	0.0371333	0.118604
	FSC-A on myeloid Dendritic Cell	3	1.203( 1.016, 1.425 )	0.0319543	0.118604
	FSC-A on Natural Killer	3	1.269( 1.021, 1.578 )	0.0318327	0.118604

## Sheet: Supplementary Table 5
Supplementary Table5 The possible effects of immunophenotypes on gynecologic carcinoma in situ by IVW method.
Outcome	Exposure	SNP(n)	OR (95%CI)	P value	adj.P value
Carcinoma in situ of cervix uteri	CD25++ CD45RA+ CD4 not regulatory T cell %CD4+ T cell	4	1.121( 1.015, 1.237 )	0.0241174	0.104925
	CD25++ CD45RA+ CD4 not regulatory T cell %T cell	4	1.127( 1.016, 1.25 )	0.0235403	0.104925
	Effector Memory CD4-CD8- T cell %CD4-CD8- T cell	4	0.85( 0.738, 0.98 )	0.0248181	0.104925
	CD8dim T cell Absolute Count	3	1.328( 1.001, 1.762 )	0.0493929	0.117132
	CD8dim T cell %T cell	2	1.443( 1.077, 1.934 )	0.014009	0.104925
	CD8dim T cell %leukocyte	2	1.471( 1.08, 2.005 )	0.0144749	0.104925
	CD39+ CD8+ T cell %CD8+ T cell	6	1.14( 1.012, 1.284 )	0.0316563	0.104925
	CD20 on IgD+ CD38dim B cell	7	1.185( 1.022, 1.374 )	0.0241549	0.104925
	CD20 on IgD- CD38- B cell	4	1.267( 1.014, 1.582 )	0.0371111	0.104925
	CD20 on naive-mature B cell	6	1.262( 1.065, 1.496 )	0.00725336	0.104925
	CD20 on IgD+ B cell	5	1.228( 1.016, 1.483 )	0.0333128	0.104925
	CD3 on Natural Killer T	2	1.409( 1.031, 1.925 )	0.0316122	0.104925
	CD3 on activated CD4 regulatory T cell	4	1.103( 1.007, 1.208 )	0.0345246	0.104925
	CD3 on activated & secreting CD4 regulatory T cell	4	1.1( 1.006, 1.204 )	0.0363924	0.104925
	CD3 on CD39+ CD4+ T cell	4	1.112( 1.016, 1.216 )	0.0210046	0.104925
	HVEM on naive CD8+ T cell	2	0.798( 0.654, 0.973 )	0.0256112	0.104925
	CD28 on CD28+ CD45RA+ CD8+ T cell	3	0.757( 0.598, 0.958 )	0.0205312	0.104925
	CD4 on HLA DR+ CD4+ T cell	2	0.71( 0.548, 0.92 )	0.00967319	0.104925
	FSC-A on HLA DR+ Natural Killer	4	0.856( 0.745, 0.984 )	0.0289804	0.104925
	CCR2 on CD14- CD16-	3	0.751( 0.586, 0.962 )	0.0236892	0.104925
	HLA DR on monocyte	3	1.116( 1.006, 1.238 )	0.0379247	0.104925
	CD80 on monocyte	6	1.106( 1.004, 1.218 )	0.0413616	0.107282
	SSC-A on CD4+ T cell	2	0.588( 0.4, 0.864 )	0.00693114	0.104925
	CD45RA on naive CD4+ T cell	10	1.069( 1.003, 1.139 )	0.0412076	0.107282
	HLA DR on CD33- HLA DR+	2	1.103( 1.011, 1.203 )	0.0281494	0.104925
	HLA DR on B cell	8	0.902( 0.822, 0.991 )	0.0308378	0.104925
Carcinoma in situ of vulva	CD25++ CD45RA+ CD4 not regulatory T cell Absolute Count	3	1.883( 1.074, 3.301 )	0.027048	0.0819738
	Terminally Differentiated CD4+ T cell Absolute Count	2	2.862( 1.03, 7.95 )	0.0437373	0.0819738
	Terminally Differentiated CD4-CD8- T cell Absolute Count	2	8.095( 2.206, 29.699 )	0.00161574	0.0387777
	CD14+ CD16- monocyte %monocyte	2	0.433( 0.189, 0.992 )	0.047818	0.0819738
	CD16+ monocyte %monocyte	2	2.342( 1.009, 5.433 )	0.0474986	0.0819738
	HLA DR+ Natural Killer %Natural Killer	6	1.598( 1.064, 2.4 )	0.0239761	0.0819738
	CD45RA+ CD28- CD8+ T cell %T cell	64	0.996( 0.993, 0.999 )	0.0171983	0.0819738
	CD40 on CD14+ CD16+ monocyte	4	1.659( 1.13, 2.437 )	0.00975793	0.0780634
	CD64 on CD14- CD16+ monocyte	2	0.274( 0.085, 0.879 )	0.0295234	0.0819738
	CD45 on CD33- HLA DR+	2	0.475( 0.274, 0.824 )	0.00799854	0.0780634
	CD45 on Immature Myeloid-Derived Suppressor Cells	2	0.659( 0.443, 0.981 )	0.0400619	0.0819738
	CD45RA on naive CD8+ T cell	2	2.557( 1.171, 5.583 )	0.0184088	0.0819738
Carcinoma in situ of endometrium	IgD+ B cell %Lymphocyte	2	11.571( 2.061, 64.971 )	0.00541295	0.0539472
	Memory B cell %lymphocyte	2	7.484( 1.275, 43.947 )	0.0258378	0.0754463
	IgD+ CD24+ B cell %lymphocyte	2	11.916( 2.224, 63.839 )	0.00381148	0.0539472
	CD62L- monocyte Absolute Count	2	0.323( 0.113, 0.923 )	0.0348291	0.0895457
	CD62L- monocyte %monocyte	3	0.383( 0.173, 0.847 )	0.0178759	0.0585585
	CD33+ HLA DR+ CD14dim Absolute Count	2	0.438( 0.202, 0.951 )	0.0367996	0.0895457
	Granulocytic Myeloid-Derived Suppressor Cells Absolute Count	2	0.307( 0.096, 0.987 )	0.0475319	0.0937792
	T/B cell	2	0.148( 0.03, 0.725 )	0.0184499	0.0585585
	B cell %lymphocyte	2	9.884( 1.936, 50.458 )	0.00588302	0.0539472
	CD25 on B cell	3	2.191( 1.015, 4.73 )	0.0457974	0.0937792
	CD3 on naive CD8+ T cell	5	0.646( 0.422, 0.987 )	0.0433151	0.0937792
	CD3 on Effector Memory CD8+ T cell	3	0.351( 0.172, 0.717 )	0.00402465	0.0539472
	CD3 on Effector Memory CD4+ T cell	2	0.473( 0.262, 0.854 )	0.0130248	0.0539472
	CD3 on HLA DR+ CD4+ T cell	2	0.402( 0.207, 0.781 )	0.00715765	0.0539472
	CD3 on T cell	3	0.463( 0.26, 0.827 )	0.00923538	0.0539472
	CD3 on activated CD4 regulatory T cell	4	0.576( 0.377, 0.882 )	0.011137	0.0539472
	CD3 on CD39+ activated CD4 regulatory T cell	4	0.538( 0.347, 0.835 )	0.00569933	0.0539472
	CD3 on activated & secreting CD4 regulatory T cell	4	0.582( 0.382, 0.884 )	0.0112494	0.0539472
	CD3 on CD39+ CD4+ T cell	4	0.598( 0.394, 0.909 )	0.0159726	0.0567274
	CD3 on CD28+ CD4+ T cell	2	0.482( 0.276, 0.842 )	0.0103182	0.0539472
	CD3 on CD28+ CD45RA- CD8+ T cell	4	0.416( 0.215, 0.804 )	0.00915609	0.0539472
	CD45 on Natural Killer	2	3.708( 1.096, 12.545 )	0.0351041	0.0895457
	CD33 on CD14+ monocyte	5	0.796( 0.635, 0.999 )	0.0489571	0.0940491
	CD33 on CD33dim HLA DR+ CD11b+	6	0.797( 0.639, 0.995 )	0.0447372	0.0937792
	CD33 on CD33dim HLA DR+ CD11b-	7	0.8( 0.642, 0.997 )	0.0469896	0.0937792
	CD33 on basophil	7	0.787( 0.626, 0.989 )	0.0397604	0.0936293
	CD45 on Immature Myeloid-Derived Suppressor Cells	2	1.65( 1.016, 2.679 )	0.0430457	0.0937792
	CD8 on CD28+ CD45RA+ CD8+ T cell	7	0.621( 0.415, 0.931 )	0.021148	0.0643252

## Sheet: Supplementary Table 6
id.exposure.x	exposure	method	id.outcome.x	nsnp	b	se	lo_ci	up_ci	or	or_lci95	or_uci95	pval	Q	Q_df	Q_pval	egger_intercept	pval(MR-egger)
ebi-a-GCST90001582	CD14+ CD16- monocyte Absolute Count || id:ebi-a-GCST90001582	Inverse variance weighted	R9_C3_CERVIX_UTERI_EXALLC.gz	3	0.891319	0.32862	0.247223	1.53541	2.43834	1.28046	4.64325	0.00668167	2.01634	2	0.364885	-0.985937	0.431182
ebi-a-GCST90001737	CD19 on naive-mature B cell || id:ebi-a-GCST90001737	Inverse variance weighted	R9_C3_CERVIX_UTERI_EXALLC.gz	2	-1.63494	0.706068	-3.01884	-0.251051	0.194963	0.0488581	0.777983	0.0205822	0.122835	1	0.72598	-	-
ebi-a-GCST90001763	CD20 on transitional B cell || id:ebi-a-GCST90001763	Inverse variance weighted	R9_C3_CERVIX_UTERI_EXALLC.gz	2	0.603616	0.257106	0.0996879	1.10754	1.82872	1.10483	3.02691	0.0188882	0.657934	1	0.41729	-	-
ebi-a-GCST90002029	CD39 on CD39+ CD8+ T cell || id:ebi-a-GCST90002029	Inverse variance weighted	R9_C3_CERVIX_UTERI_EXALLC.gz	2	0.60031	0.286526	0.038719	1.1619	1.82268	1.03948	3.196	0.0361592	0.620091	1	0.431013	-	-
ebi-a-GCST90001536	CD45RA- CD4+ T cell %T cell || id:ebi-a-GCST90001536	Inverse variance weighted	R9_C3_CERVIX_UTERI_EXALLC.gz	2	0.554616	0.23686	0.0903698	1.01886	1.74127	1.09458	2.77004	0.0192048	0.015848	1	0.89982	-	-
ebi-a-GCST90001833	CD62L on CD62L+ Dendritic Cell || id:ebi-a-GCST90001833	Inverse variance weighted	R9_C3_CERVIX_UTERI_EXALLC.gz	2	0.673089	0.305134	0.0750269	1.27115	1.96028	1.07791	3.56495	0.0273923	0.97099	1	0.324433	-	-
ebi-a-GCST90001906	CD86 on granulocyte || id:ebi-a-GCST90001906	Inverse variance weighted	R9_C3_CERVIX_UTERI_EXALLC.gz	2	-1.18128	0.588552	-2.33485	-0.0277237	0.306884	0.0968254	0.972657	0.0447385	1.09896	1	0.294494	-	-
ebi-a-GCST90001543	Effector Memory CD4+ T cell %CD4+ T cell || id:ebi-a-GCST90001543	Inverse variance weighted	R9_C3_CERVIX_UTERI_EXALLC.gz	3	0.49675	0.219949	0.0656497	0.92785	1.64337	1.06785	2.52907	0.023916	2.02697	2	0.362953	-0.0797188	0.639372
ebi-a-GCST90001969	FSC-A on Natural Killer || id:ebi-a-GCST90001969	Inverse variance weighted	R9_C3_CERVIX_UTERI_EXALLC.gz	3	-0.63148	0.251345	-1.12412	-0.138844	0.531804	0.32494	0.870363	0.0119911	0.503481	2	0.777446	0.0730631	0.676596
ebi-a-GCST90001976	FSC-A on Natural Killer T || id:ebi-a-GCST90001976	Inverse variance weighted	R9_C3_CERVIX_UTERI_EXALLC.gz	2	-1.44785	0.464433	-2.35814	-0.537563	0.235075	0.0945958	0.58417	0.00182417	0.318424	1	0.572556	-	-
ebi-a-GCST90002116	HLA DR on B cell || id:ebi-a-GCST90002116	Inverse variance weighted	R9_C3_CERVIX_UTERI_EXALLC.gz	9	-0.241711	0.0885336	-0.415237	-0.0681855	0.785283	0.660184	0.934087	0.00633025	9.54042	8	0.298774	-0.200454	0.110433
ebi-a-GCST90001573	Terminally Differentiated CD4-CD8- T cell %CD4-CD8- T cell || id:ebi-a-GCST90001573	Inverse variance weighted	R9_C3_CERVIX_UTERI_EXALLC.gz	2	-0.614092	0.284036	-1.1708	-0.0573809	0.541132	0.310118	0.944234	0.0306167	0.00272278	1	0.958385	-	-
ebi-a-GCST90001572	Terminally Differentiated CD4-CD8- T cell Absolute Count || id:ebi-a-GCST90001572	Inverse variance weighted	R9_C3_CERVIX_UTERI_EXALLC.gz	2	1.78999	0.443654	0.920428	2.65955	5.98939	2.51037	14.2899	5.46826e-05	0.00560107	1	0.940342	-	-
ebi-a-GCST90001558	Terminally Differentiated CD8+ T cell %CD8+ T cell || id:ebi-a-GCST90001558	Inverse variance weighted	R9_C3_CERVIX_UTERI_EXALLC.gz	3	-0.513147	0.217364	-0.939181	-0.0871126	0.598609	0.390948	0.916574	0.0182372	0.123208	2	0.940255	0.0462963	0.799654
ebi-a-GCST90001559	Terminally Differentiated CD8+ T cell %T cell || id:ebi-a-GCST90001559	Inverse variance weighted	R9_C3_CERVIX_UTERI_EXALLC.gz	2	-0.634835	0.279265	-1.1822	-0.0874751	0.530023	0.306605	0.916242	0.0230122	0.117514	1	0.731747	-	-
ebi-a-GCST90001829	BAFF-R on B cell || id:ebi-a-GCST90001829	Inverse variance weighted	R9_C3_CERVIX_SQUAM_EXALLC.gz	10	-0.264489	0.0940357	-0.448799	-0.0801788	0.767598	0.638395	0.922951	0.00491363	7.49375	9	0.585854	0.109023	0.264651
ebi-a-GCST90001829	BAFF-R on B cell || id:ebi-a-GCST90001829	MR Egger	R9_C3_CERVIX_SQUAM_EXALLC.gz	10	-0.384102	0.137065	-0.65275	-0.115455	0.681062	0.520612	0.89096	0.0231142	6.05495	8	0.641076	0.109023	0.264651
ebi-a-GCST90001702	BAFF-R on CD24+ CD27+ B cell || id:ebi-a-GCST90001702	Inverse variance weighted	R9_C3_CERVIX_SQUAM_EXALLC.gz	8	-0.295007	0.126153	-0.542266	-0.0477477	0.744526	0.581429	0.953374	0.0193618	11.6617	7	0.112246	0.0542517	0.758685
ebi-a-GCST90001710	BAFF-R on IgD- CD24- B cell || id:ebi-a-GCST90001710	Inverse variance weighted	R9_C3_CERVIX_SQUAM_EXALLC.gz	8	-0.30417	0.142383	-0.58324	-0.0250996	0.737736	0.558087	0.975213	0.0326564	13.2495	7	0.0662579	0.0236403	0.876672
ebi-a-GCST90001711	BAFF-R on IgD- CD27- B cell || id:ebi-a-GCST90001711	Inverse variance weighted	R9_C3_CERVIX_SQUAM_EXALLC.gz	8	-0.303791	0.140782	-0.579724	-0.0278581	0.738015	0.560053	0.972526	0.0309371	13.1441	7	0.068675	0.0254954	0.866564
ebi-a-GCST90001712	BAFF-R on IgD- CD38- B cell || id:ebi-a-GCST90001712	Inverse variance weighted	R9_C3_CERVIX_SQUAM_EXALLC.gz	7	-0.277417	0.124122	-0.520696	-0.0341378	0.757738	0.594107	0.966438	0.0254151	9.33539	6	0.155576	0.104744	0.559244
ebi-a-GCST90001713	BAFF-R on IgD- CD38+ B cell || id:ebi-a-GCST90001713	Inverse variance weighted	R9_C3_CERVIX_SQUAM_EXALLC.gz	3	-0.711508	0.357768	-1.41273	-0.0102823	0.490904	0.243477	0.98977	0.0467299	3.42032	2	0.180837	0.304905	0.315832
ebi-a-GCST90001719	BAFF-R on IgD+ B cell || id:ebi-a-GCST90001719	Inverse variance weighted	R9_C3_CERVIX_SQUAM_EXALLC.gz	10	-0.269703	0.0933531	-0.452675	-0.086731	0.763606	0.635925	0.916924	0.00386391	6.58316	9	0.680428	0.0981654	0.310038
ebi-a-GCST90001719	BAFF-R on IgD+ B cell || id:ebi-a-GCST90001719	MR Egger	R9_C3_CERVIX_SQUAM_EXALLC.gz	10	-0.376528	0.135758	-0.642613	-0.110443	0.68624	0.525916	0.895437	0.0241645	5.40857	8	0.713148	0.0981654	0.310038
ebi-a-GCST90001704	BAFF-R on IgD+ CD24- B cell || id:ebi-a-GCST90001704	Inverse variance weighted	R9_C3_CERVIX_SQUAM_EXALLC.gz	10	-0.262806	0.0931006	-0.445283	-0.080329	0.768891	0.640643	0.922813	0.00476034	7.44322	9	0.591076	0.111588	0.255985
ebi-a-GCST90001704	BAFF-R on IgD+ CD24- B cell || id:ebi-a-GCST90001704	MR Egger	R9_C3_CERVIX_SQUAM_EXALLC.gz	10	-0.384387	0.136175	-0.65129	-0.117483	0.680868	0.521373	0.889156	0.0223995	5.94649	8	0.653226	0.111588	0.255985
ebi-a-GCST90001703	BAFF-R on IgD+ CD24+ B cell || id:ebi-a-GCST90001703	Inverse variance weighted	R9_C3_CERVIX_SQUAM_EXALLC.gz	6	-0.294762	0.0992631	-0.489318	-0.100206	0.744709	0.613044	0.904651	0.00298283	4.4743	5	0.48333	0.0587701	0.671915
ebi-a-GCST90001705	BAFF-R on IgD+ CD38- B cell || id:ebi-a-GCST90001705	Inverse variance weighted	R9_C3_CERVIX_SQUAM_EXALLC.gz	9	-0.281666	0.0950345	-0.467933	-0.0953982	0.754526	0.626295	0.909011	0.0030384	6.31615	8	0.611864	0.115683	0.376661
ebi-a-GCST90001705	BAFF-R on IgD+ CD38- B cell || id:ebi-a-GCST90001705	MR Egger	R9_C3_CERVIX_SQUAM_EXALLC.gz	9	-0.396774	0.154609	-0.699808	-0.0937403	0.672486	0.496681	0.910519	0.0372078	5.42525	7	0.608215	0.115683	0.376661
ebi-a-GCST90001706	BAFF-R on IgD+ CD38- naive B cell || id:ebi-a-GCST90001706	Inverse variance weighted	R9_C3_CERVIX_SQUAM_EXALLC.gz	8	-0.264406	0.0925742	-0.445852	-0.0829608	0.767662	0.640279	0.920387	0.00428806	5.86082	7	0.556092	0.136644	0.322715
ebi-a-GCST90001706	BAFF-R on IgD+ CD38- naive B cell || id:ebi-a-GCST90001706	MR Egger	R9_C3_CERVIX_SQUAM_EXALLC.gz	8	-0.398077	0.154802	-0.701489	-0.0946644	0.67161	0.495846	0.909678	0.0422486	4.7001	6	0.582812	0.136644	0.322715
ebi-a-GCST90001707	BAFF-R on IgD+ CD38- unswitched memory B cell || id:ebi-a-GCST90001707	MR Egger	R9_C3_CERVIX_SQUAM_EXALLC.gz	5	-0.981771	0.30563	-1.58081	-0.382736	0.374647	0.205809	0.681993	0.0488709	1.12444	3	0.771178	0.975423	0.0868008
ebi-a-GCST90001708	BAFF-R on IgD+ CD38+ B cell || id:ebi-a-GCST90001708	Inverse variance weighted	R9_C3_CERVIX_SQUAM_EXALLC.gz	10	-0.27327	0.0970464	-0.463481	-0.0830594	0.760887	0.62909	0.920296	0.0048645	7.48406	9	0.586855	0.111779	0.254371
ebi-a-GCST90001708	BAFF-R on IgD+ CD38+ B cell || id:ebi-a-GCST90001708	MR Egger	R9_C3_CERVIX_SQUAM_EXALLC.gz	10	-0.399957	0.141641	-0.677574	-0.122341	0.670349	0.507848	0.884847	0.0223647	5.97623	8	0.649894	0.111779	0.254371
ebi-a-GCST90001709	BAFF-R on IgD+ CD38dim B cell || id:ebi-a-GCST90001709	Inverse variance weighted	R9_C3_CERVIX_SQUAM_EXALLC.gz	10	-0.270781	0.0928562	-0.452779	-0.088783	0.762783	0.635858	0.915044	0.00354397	6.61447	9	0.677188	0.100475	0.300829
ebi-a-GCST90001709	BAFF-R on IgD+ CD38dim B cell || id:ebi-a-GCST90001709	MR Egger	R9_C3_CERVIX_SQUAM_EXALLC.gz	10	-0.379814	0.135422	-0.64524	-0.114388	0.683988	0.524536	0.891912	0.0230311	5.39099	8	0.715085	0.100475	0.300829
ebi-a-GCST90001715	BAFF-R on memory B cell || id:ebi-a-GCST90001715	Inverse variance weighted	R9_C3_CERVIX_SQUAM_EXALLC.gz	7	-0.309835	0.106828	-0.519218	-0.100453	0.733568	0.594986	0.904428	0.00372775	7.05822	6	0.315497	0.0120973	0.936964
ebi-a-GCST90001716	BAFF-R on naive-mature B cell || id:ebi-a-GCST90001716	Inverse variance weighted	R9_C3_CERVIX_SQUAM_EXALLC.gz	10	-0.271724	0.0935921	-0.455164	-0.0882833	0.762065	0.634344	0.915501	0.00369279	6.69611	9	0.668724	0.10261	0.294786
ebi-a-GCST90001716	BAFF-R on naive-mature B cell || id:ebi-a-GCST90001716	MR Egger	R9_C3_CERVIX_SQUAM_EXALLC.gz	10	-0.384699	0.137533	-0.654264	-0.115135	0.680655	0.519824	0.891246	0.0233002	5.43935	8	0.70975	0.10261	0.294786
ebi-a-GCST90001718	BAFF-R on switched memory B cell || id:ebi-a-GCST90001718	Inverse variance weighted	R9_C3_CERVIX_SQUAM_EXALLC.gz	9	-0.288472	0.121152	-0.525929	-0.0510138	0.749408	0.591006	0.950266	0.0172623	12.1726	8	0.143667	0.0643345	0.59802
ebi-a-GCST90001720	BAFF-R on transitional B cell || id:ebi-a-GCST90001720	Inverse variance weighted	R9_C3_CERVIX_SQUAM_EXALLC.gz	8	-0.289462	0.102704	-0.490762	-0.0881614	0.748666	0.61216	0.915613	0.00482634	6.526	7	0.479839	0.154713	0.262317
ebi-a-GCST90001720	BAFF-R on transitional B cell || id:ebi-a-GCST90001720	MR Egger	R9_C3_CERVIX_SQUAM_EXALLC.gz	8	-0.455595	0.169076	-0.786985	-0.124206	0.63407	0.455215	0.883198	0.0358318	4.99593	6	0.544335	0.154713	0.262317
ebi-a-GCST90001717	BAFF-R on unswitched memory B cell || id:ebi-a-GCST90001717	Inverse variance weighted	R9_C3_CERVIX_SQUAM_EXALLC.gz	7	-0.310662	0.105713	-0.51786	-0.103463	0.732962	0.595794	0.901709	0.00329578	6.95013	6	0.325484	0.0136283	0.928213
ebi-a-GCST90002016	CCR2 on CD62L+ plasmacytoid Dendritic Cell || id:ebi-a-GCST90002016	Inverse variance weighted	R9_C3_CERVIX_SQUAM_EXALLC.gz	2	-0.572608	0.289465	-1.13996	-0.00525694	0.564052	0.319832	0.994757	0.0479106	1.10089	1	0.294071	-	-
ebi-a-GCST90002015	CCR2 on plasmacytoid Dendritic Cell || id:ebi-a-GCST90002015	Inverse variance weighted	R9_C3_CERVIX_SQUAM_EXALLC.gz	2	-0.571392	0.288542	-1.13693	-0.00585005	0.564739	0.320801	0.994167	0.0476727	1.09902	1	0.294482	-	-
ebi-a-GCST90001945	CD123 on CD62L+ plasmacytoid Dendritic Cell || id:ebi-a-GCST90001945	Inverse variance weighted	R9_C3_CERVIX_SQUAM_EXALLC.gz	2	0.916346	0.361396	0.208009	1.62468	2.50014	1.23122	5.07681	0.0112264	0.00885195	1	0.925042	-	-
ebi-a-GCST90001944	CD123 on plasmacytoid Dendritic Cell || id:ebi-a-GCST90001944	Inverse variance weighted	R9_C3_CERVIX_SQUAM_EXALLC.gz	2	0.908106	0.358098	0.206234	1.60998	2.47962	1.22904	5.0027	0.0112154	0.00710302	1	0.932834	-	-
ebi-a-GCST90001723	CD19 on CD24+ CD27+ B cell || id:ebi-a-GCST90001723	Inverse variance weighted	R9_C3_CERVIX_SQUAM_EXALLC.gz	2	-0.54972	0.227913	-0.996429	-0.10301	0.577112	0.369196	0.902118	0.0158664	0.0311341	1	0.859942	-	-
ebi-a-GCST90001725	CD19 on IgD+ CD24- B cell || id:ebi-a-GCST90001725	Inverse variance weighted	R9_C3_CERVIX_SQUAM_EXALLC.gz	4	-0.543329	0.257646	-1.04832	-0.0383435	0.580811	0.350528	0.962382	0.0349599	3.15331	3	0.368586	0.105879	0.863843
ebi-a-GCST90001736	CD19 on memory B cell || id:ebi-a-GCST90001736	Inverse variance weighted	R9_C3_CERVIX_SQUAM_EXALLC.gz	2	-0.620627	0.257153	-1.12465	-0.116607	0.537607	0.324767	0.889935	0.0158022	0.0239989	1	0.876888	-	-
ebi-a-GCST90001738	CD19 on unswitched memory B cell || id:ebi-a-GCST90001738	Inverse variance weighted	R9_C3_CERVIX_SQUAM_EXALLC.gz	4	-0.557084	0.283999	-1.11372	-0.000445558	0.572877	0.328335	0.999555	0.0498127	4.48875	3	0.213296	0.170164	0.847087
ebi-a-GCST90001751	CD20 on IgD+ CD38+ B cell || id:ebi-a-GCST90001751	Inverse variance weighted	R9_C3_CERVIX_SQUAM_EXALLC.gz	5	0.635252	0.28602	0.0746532	1.19585	1.8875	1.07751	3.30637	0.0263505	2.88558	4	0.577153	-0.324127	0.192329
ebi-a-GCST90001507	CD25++ CD45RA+ CD4 not regulatory T cell Absolute Count || id:ebi-a-GCST90001507	Inverse variance weighted	R9_C3_CERVIX_SQUAM_EXALLC.gz	3	-0.567863	0.27611	-1.10904	-0.0266868	0.566735	0.329876	0.973666	0.0397197	0.224215	2	0.893948	0.00777257	0.962966
ebi-a-GCST90001857	CD3 on activated & secreting CD4 regulatory T cell || id:ebi-a-GCST90001857	Inverse variance weighted	R9_C3_CERVIX_SQUAM_EXALLC.gz	4	0.376538	0.167284	0.0486612	0.704415	1.45723	1.04986	2.02266	0.0243925	1.53707	3	0.673741	-0.260179	0.408756
ebi-a-GCST90001853	CD3 on activated CD4 regulatory T cell || id:ebi-a-GCST90001853	Inverse variance weighted	R9_C3_CERVIX_SQUAM_EXALLC.gz	4	0.381822	0.169697	0.0492165	0.714427	1.46495	1.05045	2.04302	0.0244473	1.54096	3	0.67285	-0.272609	0.397691
ebi-a-GCST90001860	CD3 on CD39+ CD4+ T cell || id:ebi-a-GCST90001860	Inverse variance weighted	R9_C3_CERVIX_SQUAM_EXALLC.gz	4	0.344826	0.167833	0.015873	0.673779	1.41174	1.016	1.96164	0.03992	1.82277	3	0.609992	-0.125201	0.488149
ebi-a-GCST90001849	CD3 on HLA DR+ CD4+ T cell || id:ebi-a-GCST90001849	Inverse variance weighted	R9_C3_CERVIX_SQUAM_EXALLC.gz	2	0.611541	0.270241	0.081869	1.14121	1.84327	1.08531	3.13057	0.0236389	0.394414	1	0.529989	-	-
ebi-a-GCST90001840	CD3 on Terminally Differentiated CD8+ T cell || id:ebi-a-GCST90001840	Inverse variance weighted	R9_C3_CERVIX_SQUAM_EXALLC.gz	2	0.880125	0.431668	0.0340545	1.72619	2.4112	1.03464	5.61923	0.041461	0.473779	1	0.491254	-	-
ebi-a-GCST90001610	CD4+ CD8dim T cell %lymphocyte || id:ebi-a-GCST90001610	Inverse variance weighted	R9_C3_CERVIX_SQUAM_EXALLC.gz	3	0.538803	0.256946	0.0351888	1.04242	1.71395	1.03582	2.83606	0.035998	0.251903	2	0.881658	0.213113	0.714433
ebi-a-GCST90002038	CD80 on CD62L+ plasmacytoid Dendritic Cell || id:ebi-a-GCST90002038	Inverse variance weighted	R9_C3_CERVIX_SQUAM_EXALLC.gz	2	0.971084	0.383145	0.220121	1.72205	2.64081	1.24623	5.59597	0.0112604	0.0142286	1	0.905051	-	-
ebi-a-GCST90002037	CD80 on plasmacytoid Dendritic Cell || id:ebi-a-GCST90002037	Inverse variance weighted	R9_C3_CERVIX_SQUAM_EXALLC.gz	2	0.963002	0.379875	0.218447	1.70756	2.61955	1.24414	5.51547	0.0112431	0.0114931	1	0.914626	-	-
ebi-a-GCST90001571	Effector Memory CD4-CD8- T cell %T cell || id:ebi-a-GCST90001571	Inverse variance weighted	R9_C3_CERVIX_SQUAM_EXALLC.gz	3	-0.972678	0.430519	-1.8165	-0.12886	0.378069	0.162595	0.879097	0.0238639	0.528442	2	0.767804	0.0458822	0.920967
ebi-a-GCST90001543	Effector Memory CD4+ T cell %CD4+ T cell || id:ebi-a-GCST90001543	Inverse variance weighted	R9_C3_CERVIX_SQUAM_EXALLC.gz	3	0.756705	0.33089	0.108161	1.40525	2.13124	1.11423	4.07654	0.0222029	0.0962498	2	0.953015	0.0409142	0.838753
ebi-a-GCST90001976	FSC-A on Natural Killer T || id:ebi-a-GCST90001976	Inverse variance weighted	R9_C3_CERVIX_SQUAM_EXALLC.gz	2	-1.50755	0.694724	-2.86921	-0.145894	0.221451	0.0567435	0.864249	0.0300066	0.00325593	1	0.954497	-	-
ebi-a-GCST90002116	HLA DR on B cell || id:ebi-a-GCST90002116	Inverse variance weighted	R9_C3_CERVIX_SQUAM_EXALLC.gz	8	-0.395119	0.152838	-0.694682	-0.0955561	0.6736	0.499233	0.908867	0.00973194	3.7427	7	0.80889	0.132459	0.461978
ebi-a-GCST90002072	SSC-A on plasmacytoid Dendritic Cell || id:ebi-a-GCST90002072	Inverse variance weighted	R9_C3_CERVIX_SQUAM_EXALLC.gz	5	0.919534	0.357981	0.217892	1.62118	2.50812	1.24345	5.05904	0.010209	0.682628	4	0.953454	-0.15309	0.686115
ebi-a-GCST90001572	Terminally Differentiated CD4-CD8- T cell Absolute Count || id:ebi-a-GCST90001572	Inverse variance weighted	R9_C3_CERVIX_SQUAM_EXALLC.gz	2	2.08155	0.652428	0.802788	3.36031	8.01686	2.23175	28.798	0.00142046	0.0385682	1	0.844307	-	-
ebi-a-GCST90001713	BAFF-R on IgD- CD38+ B cell || id:ebi-a-GCST90001713	Inverse variance weighted	R9_C3_CERVIX_ADENO_EXALLC.gz	3	1.05224	0.38863	0.290527	1.81396	2.86407	1.33713	6.13468	0.00677784	0.731312	2	0.693741	0.171447	0.560621
ebi-a-GCST90001757	CD20 on IgD- CD38dim B cell || id:ebi-a-GCST90001757	MR Egger	R9_C3_CERVIX_ADENO_EXALLC.gz	7	-3.3277	1.29023	-5.85655	-0.798855	0.0358755	0.0028611	0.449844	0.0494826	4.9329	5	0.424124	0.746894	0.0607239
ebi-a-GCST90001896	CD28 on CD28+ CD45RA+ CD8+ T cell || id:ebi-a-GCST90001896	Inverse variance weighted	R9_C3_CERVIX_ADENO_EXALLC.gz	3	0.747364	0.281246	0.196121	1.29861	2.11143	1.21667	3.66419	0.00787625	0.345917	2	0.841172	0.504066	0.664319
ebi-a-GCST90001890	CD28 on CD45RA+ CD4+ T cell || id:ebi-a-GCST90001890	Inverse variance weighted	R9_C3_CERVIX_ADENO_EXALLC.gz	2	0.819646	0.353205	0.127363	1.51193	2.2697	1.13583	4.53547	0.0203089	1.07986	1	0.298728	-	-
ebi-a-GCST90001812	CD38 on IgD+ CD38+ B cell || id:ebi-a-GCST90001812	Inverse variance weighted	R9_C3_CERVIX_ADENO_EXALLC.gz	3	0.840246	0.390972	0.0739416	1.60655	2.31694	1.07674	4.98558	0.0316247	1.52675	2	0.46609	0.581087	0.481082
ebi-a-GCST90001696	CD45RA- CD28- CD8+ T cell %CD8+ T cell || id:ebi-a-GCST90001696	Inverse variance weighted	R9_C3_CERVIX_ADENO_EXALLC.gz	9	0.0210002	0.00767941	0.00594859	0.0360519	1.02122	1.00597	1.03671	0.00624531	11.4629	8	0.176826	0.0117564	0.919125
ebi-a-GCST90001697	CD45RA- CD28- CD8+ T cell %T cell || id:ebi-a-GCST90001697	Inverse variance weighted	R9_C3_CERVIX_ADENO_EXALLC.gz	40	0.00696197	0.0031408	0.000806001	0.0131179	1.00699	1.00081	1.0132	0.0266489	36.7101	39	0.574789	0.00190043	0.982567
ebi-a-GCST90002001	CD64 on CD14- CD16- || id:ebi-a-GCST90002001	Inverse variance weighted	R9_C3_CERVIX_ADENO_EXALLC.gz	3	-1.28907	0.43956	-2.15061	-0.427534	0.275527	0.116413	0.652115	0.00336091	0.172276	2	0.917468	-0.0476623	0.886987
ebi-a-GCST90001969	FSC-A on Natural Killer || id:ebi-a-GCST90001969	Inverse variance weighted	R9_C3_CERVIX_ADENO_EXALLC.gz	3	-1.06046	0.458935	-1.95997	-0.16095	0.346296	0.140862	0.851334	0.0208492	1.12265	2	0.570453	-0.149952	0.643718
ebi-a-GCST90001976	FSC-A on Natural Killer T || id:ebi-a-GCST90001976	Inverse variance weighted	R9_C3_CERVIX_ADENO_EXALLC.gz	2	-2.20732	0.855679	-3.88445	-0.53019	0.109995	0.0205591	0.588493	0.00989109	0.456611	1	0.499212	-	-
ebi-a-GCST90001514	Hematopoietic Stem Cell Absolute Count || id:ebi-a-GCST90001514	Inverse variance weighted	R9_C3_CERVIX_ADENO_EXALLC.gz	2	-0.531695	0.217476	-0.957948	-0.105441	0.587608	0.383679	0.899927	0.0144916	0.141376	1	0.706916	-	-
ebi-a-GCST90002112	HLA DR on CD33- HLA DR+ || id:ebi-a-GCST90002112	Inverse variance weighted	R9_C3_CERVIX_ADENO_EXALLC.gz	2	-0.357781	0.176249	-0.703229	-0.0123341	0.699226	0.494984	0.987742	0.0423585	0.0737607	1	0.785938	-	-
ebi-a-GCST90001647	Natural Killer %lymphocyte || id:ebi-a-GCST90001647	Inverse variance weighted	R9_C3_CERVIX_ADENO_EXALLC.gz	3	0.869587	0.417645	0.0510031	1.68817	2.38592	1.05233	5.40957	0.0373314	1.42244	2	0.491046	1.23747	0.46809
ebi-a-GCST90001645	Natural Killer Absolute Count || id:ebi-a-GCST90001645	Inverse variance weighted	R9_C3_CERVIX_ADENO_EXALLC.gz	3	1.00129	0.498402	0.0244191	1.97816	2.72178	1.02472	7.2294	0.0445377	1.51613	2	0.468573	0.83979	0.520484
ebi-a-GCST90001604	T cell %lymphocyte || id:ebi-a-GCST90001604	Inverse variance weighted	R9_C3_CERVIX_ADENO_EXALLC.gz	2	-1.04075	0.483187	-1.98779	-0.0937019	0.35319	0.136997	0.910554	0.0312461	0.952164	1	0.329169	-	-
ebi-a-GCST90001710	BAFF-R on IgD- CD24- B cell || id:ebi-a-GCST90001710	Inverse variance weighted	R9_C3_OVARY_ENDOMETROID_EXALLC.gz	8	0.222739	0.104114	0.0186753	0.426802	1.24949	1.01885	1.53235	0.0324054	3.49335	7	0.835929	-0.0151416	0.866683
ebi-a-GCST90001711	BAFF-R on IgD- CD27- B cell || id:ebi-a-GCST90001711	Inverse variance weighted	R9_C3_OVARY_ENDOMETROID_EXALLC.gz	8	0.222139	0.103402	0.0194706	0.424808	1.24875	1.01966	1.5293	0.03169	3.45508	7	0.83996	-0.015995	0.859325
ebi-a-GCST90001713	BAFF-R on IgD- CD38+ B cell || id:ebi-a-GCST90001713	Inverse variance weighted	R9_C3_OVARY_ENDOMETROID_EXALLC.gz	3	0.649689	0.273534	0.113562	1.18582	1.91494	1.12026	3.27336	0.0175411	1.42135	2	0.491313	-0.151152	0.491502
ebi-a-GCST90001703	BAFF-R on IgD+ CD24+ B cell || id:ebi-a-GCST90001703	Inverse variance weighted	R9_C3_OVARY_ENDOMETROID_EXALLC.gz	6	0.198342	0.0998068	0.00272113	0.393964	1.21938	1.00272	1.48285	0.0468931	3.95326	5	0.556164	-0.123345	0.326835
ebi-a-GCST90001705	BAFF-R on IgD+ CD38- B cell || id:ebi-a-GCST90001705	MR Egger	R9_C3_OVARY_ENDOMETROID_EXALLC.gz	9	0.360595	0.152444	0.0618038	0.659385	1.43418	1.06375	1.9336	0.0499416	4.48405	7	0.722637	-0.175051	0.149946
ebi-a-GCST90001532	Basophil Absolute Count || id:ebi-a-GCST90001532	Inverse variance weighted	R9_C3_OVARY_ENDOMETROID_EXALLC.gz	3	0.165427	0.0832869	0.00218511	0.32867	1.1799	1.00219	1.38912	0.0470071	1.33827	2	0.512152	-0.101421	0.544656
ebi-a-GCST90001908	CCR7 on naive CD8+ T cell || id:ebi-a-GCST90001908	Inverse variance weighted	R9_C3_OVARY_ENDOMETROID_EXALLC.gz	2	0.831823	0.40075	0.0463529	1.61729	2.2975	1.04744	5.03943	0.0379249	0.0153474	1	0.901407	-	-
ebi-a-GCST90002087	CD11c on myeloid Dendritic Cell || id:ebi-a-GCST90002087	Inverse variance weighted	R9_C3_OVARY_ENDOMETROID_EXALLC.gz	5	0.723052	0.30873	0.11794	1.32816	2.06071	1.12518	3.77411	0.0191799	5.19643	4	0.26773	0.173457	0.572627
ebi-a-GCST90001584	CD14- CD16+ monocyte %monocyte || id:ebi-a-GCST90001584	Inverse variance weighted	R9_C3_OVARY_ENDOMETROID_EXALLC.gz	2	-0.766235	0.366301	-1.48419	-0.048285	0.464759	0.226687	0.952862	0.0364548	0.000215931	1	0.988276	-	-
ebi-a-GCST90001687	CD28- CD8+ T cell Absolute Count || id:ebi-a-GCST90001687	Inverse variance weighted	R9_C3_OVARY_ENDOMETROID_EXALLC.gz	2	0.904605	0.424175	0.0732224	1.73599	2.47096	1.07597	5.67453	0.0329556	0.133307	1	0.715027	-	-
ebi-a-GCST90001531	CD33dim HLA DR- Absolute Count || id:ebi-a-GCST90001531	Inverse variance weighted	R9_C3_OVARY_ENDOMETROID_EXALLC.gz	3	0.169033	0.083254	0.00585513	0.332211	1.18416	1.00587	1.39405	0.0423232	1.32318	2	0.51603	-0.0891067	0.582968
ebi-a-GCST90001508	CD25++ CD45RA+ CD4 not regulatory T cell %CD4+ T cell || id:ebi-a-GCST90001508	Inverse variance weighted	R9_C3_CORPUS_UTERI_EXALLC.gz	4	0.141601	0.0544296	0.0349186	0.248282	1.15212	1.03554	1.28182	0.00928068	0.828826	3	0.84256	-0.00834427	0.822902
ebi-a-GCST90001509	CD25++ CD45RA+ CD4 not regulatory T cell %T cell || id:ebi-a-GCST90001509	Inverse variance weighted	R9_C3_CORPUS_UTERI_EXALLC.gz	4	0.148632	0.0568938	0.0371202	0.260144	1.16025	1.03782	1.29712	0.00898965	0.771944	3	0.856165	-0.00716907	0.84466
ebi-a-GCST90001811	CD38 on IgD+ CD24- B cell || id:ebi-a-GCST90001811	Inverse variance weighted	R9_C3_CORPUS_UTERI_EXALLC.gz	2	0.25188	0.109348	0.0375576	0.466202	1.28644	1.03827	1.59393	0.0212525	0.086054	1	0.769255	-	-
ebi-a-GCST90001832	CD62L on CD62L+ plasmacytoid Dendritic Cell || id:ebi-a-GCST90001832	Inverse variance weighted	R9_C3_CORPUS_UTERI_EXALLC.gz	3	-0.184893	0.0887075	-0.358759	-0.011026	0.831194	0.698543	0.989035	0.0371333	1.50774	2	0.470541	-0.106038	0.437493
ebi-a-GCST90001963	FSC-A on myeloid Dendritic Cell || id:ebi-a-GCST90001963	Inverse variance weighted	R9_C3_CORPUS_UTERI_EXALLC.gz	3	0.184957	0.0862278	0.0159506	0.353963	1.20317	1.01608	1.4247	0.0319543	0.470124	2	0.790522	0.0545213	0.889965
ebi-a-GCST90001969	FSC-A on Natural Killer || id:ebi-a-GCST90001969	Inverse variance weighted	R9_C3_CORPUS_UTERI_EXALLC.gz	3	0.238357	0.111044	0.0207104	0.456004	1.26916	1.02093	1.57776	0.0318327	0.685576	2	0.709789	0.0277143	0.716105
ebi-a-GCST90001821	IgD on IgD+ CD24- B cell || id:ebi-a-GCST90001821	Inverse variance weighted	R9_C3_CORPUS_UTERI_EXALLC.gz	5	0.0864625	0.0439361	0.000347844	0.172577	1.09031	1.00035	1.18836	0.0490776	2.12799	4	0.712232	0.0120643	0.710318
ebi-a-GCST90001825	IgD on IgD+ CD38dim B cell || id:ebi-a-GCST90001825	Inverse variance weighted	R9_C3_CORPUS_UTERI_EXALLC.gz	5	0.0916272	0.0460058	0.00145573	0.181799	1.09596	1.00146	1.19937	0.0464103	2.03432	4	0.729446	0.0102653	0.761067
ebi-a-GCST90001644	B cell %lymphocyte || id:ebi-a-GCST90001644	Inverse variance weighted	R9_C3_OVARY_EXALLC.gz	2	-0.542686	0.264291	-1.0607	-0.0246762	0.581185	0.346215	0.975626	0.040037	0.17598	1	0.674851	-	-
ebi-a-GCST90002087	CD11c on myeloid Dendritic Cell || id:ebi-a-GCST90002087	Inverse variance weighted	R9_C3_OVARY_EXALLC.gz	5	0.280064	0.126784	0.031567	0.528561	1.32321	1.03207	1.69649	0.0271759	3.7684	4	0.438255	0.145019	0.257851
ebi-a-GCST90001884	CD16-CD56 on Natural Killer || id:ebi-a-GCST90001884	Inverse variance weighted	R9_C3_OVARY_EXALLC.gz	8	0.171021	0.0770031	0.020095	0.321947	1.18652	1.0203	1.37981	0.0263534	5.0837	7	0.649749	0.0314038	0.670231
ebi-a-GCST90001849	CD3 on HLA DR+ CD4+ T cell || id:ebi-a-GCST90001849	Inverse variance weighted	R9_C3_OVARY_EXALLC.gz	2	0.247089	0.109059	0.0333328	0.460844	1.28029	1.03389	1.58541	0.0234734	0.287881	1	0.591582	-	-
ebi-a-GCST90001959	CD4 on HLA DR+ CD4+ T cell || id:ebi-a-GCST90001959	Inverse variance weighted	R9_C3_OVARY_EXALLC.gz	2	0.439667	0.194724	0.0580092	0.821326	1.55219	1.05972	2.27351	0.0239516	0.112369	1	0.737462	-	-
ebi-a-GCST90001910	CD45 on B cell || id:ebi-a-GCST90001910	Inverse variance weighted	R9_C3_OVARY_EXALLC.gz	2	0.617713	0.24552	0.136493	1.09893	1.85468	1.14625	3.00096	0.0118717	0.0180613	1	0.893092	-	-
ebi-a-GCST90001698	CD45RA+ CD28- CD8+ T cell Absolute Count || id:ebi-a-GCST90001698	Inverse variance weighted	R9_C3_OVARY_EXALLC.gz	418	-2.57951e-05	1.2744e-05	-5.07734e-05	-8.16851e-07	0.999974	0.999949	0.999999	0.0429602	408.771	417	0.603996	-0.00220143	0.837603
ebi-a-GCST90002036	CD80 on CD62L+ myeloid Dendritic Cell || id:ebi-a-GCST90002036	Inverse variance weighted	R9_C3_OVARY_EXALLC.gz	3	0.296127	0.136703	0.0281888	0.564064	1.34464	1.02859	1.7578	0.0302955	0.0488417	2	0.975875	0.00925642	0.947575
ebi-a-GCST90002035	CD80 on myeloid Dendritic Cell || id:ebi-a-GCST90002035	Inverse variance weighted	R9_C3_OVARY_EXALLC.gz	4	0.245858	0.122941	0.0048936	0.486822	1.27872	1.00491	1.62714	0.0455214	0.672984	3	0.879539	0.0197007	0.867457
ebi-a-GCST90001988	HLA DR on CD14+ CD16- monocyte || id:ebi-a-GCST90001988	Inverse variance weighted	R9_C3_OVARY_EXALLC.gz	5	-0.194246	0.0541947	-0.300467	-0.088024	0.823456	0.740472	0.915739	0.000338092	0.507405	4	0.972776	-0.0301298	0.747144
ebi-a-GCST90001991	HLA DR on CD14+ monocyte || id:ebi-a-GCST90001991	Inverse variance weighted	R9_C3_OVARY_EXALLC.gz	5	-0.200204	0.0558382	-0.309647	-0.0907613	0.818564	0.733706	0.913236	0.00033652	0.49868	4	0.973629	-0.0294384	0.754853
ebi-a-GCST90002112	HLA DR on CD33- HLA DR+ || id:ebi-a-GCST90002112	Inverse variance weighted	R9_C3_OVARY_EXALLC.gz	2	-0.15685	0.0601168	-0.274679	-0.0390209	0.854832	0.759816	0.961731	0.00907849	0.259245	1	0.610639	-	-
ebi-a-GCST90002108	HLA DR on CD33+ HLA DR+ CD14- || id:ebi-a-GCST90002108	Inverse variance weighted	R9_C3_OVARY_EXALLC.gz	2	-0.164752	0.0741679	-0.310121	-0.0193825	0.848104	0.733358	0.980804	0.0263284	0.123898	1	0.724845	-	-
ebi-a-GCST90002109	HLA DR on CD33+ HLA DR+ CD14dim || id:ebi-a-GCST90002109	Inverse variance weighted	R9_C3_OVARY_EXALLC.gz	3	-0.262969	0.0889151	-0.437243	-0.0886953	0.768766	0.645815	0.915124	0.00310116	0.47564	2	0.788345	-0.101193	0.641011
ebi-a-GCST90002010	HLA DR on monocyte || id:ebi-a-GCST90002010	Inverse variance weighted	R9_C3_OVARY_EXALLC.gz	4	-0.193837	0.0620094	-0.315375	-0.0722983	0.823792	0.729515	0.930253	0.00177247	2.61739	3	0.454448	0.105818	0.463041
ebi-a-GCST90002104	HLA DR on myeloid Dendritic Cell || id:ebi-a-GCST90002104	Inverse variance weighted	R9_C3_OVARY_EXALLC.gz	6	-0.14873	0.0572513	-0.260942	-0.036517	0.861802	0.770325	0.964142	0.0093813	1.33048	5	0.931764	0.0553674	0.413419
ebi-a-GCST90001476	HLA DR++ monocyte %leukocyte || id:ebi-a-GCST90001476	Inverse variance weighted	R9_C3_OVARY_EXALLC.gz	2	-0.434009	0.132555	-0.693816	-0.174201	0.647907	0.499666	0.840128	0.00105967	0.443043	1	0.505657	-	-
ebi-a-GCST90001439	IgD+ CD24+ B cell %lymphocyte || id:ebi-a-GCST90001439	Inverse variance weighted	R9_C3_OVARY_EXALLC.gz	2	-0.559644	0.271272	-1.09134	-0.027951	0.571412	0.335767	0.972436	0.0391091	0.248214	1	0.618336	-	-
ebi-a-GCST90001516	Immature Myeloid-Derived Suppressor Cells %CD33dim HLA DR- CD66b- || id:ebi-a-GCST90001516	Inverse variance weighted	R9_C3_OVARY_EXALLC.gz	2	0.234348	0.109336	0.0200487	0.448647	1.26408	1.02025	1.56619	0.0320836	0.469179	1	0.493365	-	-
ebi-a-GCST90001436	Memory B cell %lymphocyte || id:ebi-a-GCST90001436	Inverse variance weighted	R9_C3_OVARY_EXALLC.gz	2	-0.570859	0.285426	-1.13029	-0.011425	0.56504	0.322938	0.98864	0.0454972	0.212498	1	0.644817	-	-
ebi-a-GCST90001530	Monocytic Myeloid-Derived Suppressor Cells Absolute Count || id:ebi-a-GCST90001530	Inverse variance weighted	R9_C3_OVARY_EXALLC.gz	5	0.186845	0.0620074	0.0653102	0.308379	1.20544	1.06749	1.36122	0.00258454	2.98328	4	0.560627	-0.0672737	0.587832
ebi-a-GCST90001643	B cell %CD3- lymphocyte || id:ebi-a-GCST90001643	Inverse variance weighted	R9_C3_OVARY_SEROUS_EXALLC.gz	3	-0.226391	0.106567	-0.435263	-0.0175195	0.797406	0.647094	0.982633	0.0336369	0.179256	2	0.914271	0.0188076	0.751755
ebi-a-GCST90001702	BAFF-R on CD24+ CD27+ B cell || id:ebi-a-GCST90001702	Inverse variance weighted	R9_C3_OVARY_SEROUS_EXALLC.gz	8	0.102418	0.0505097	0.00341856	0.201417	1.10785	1.00342	1.22313	0.0425928	6.11795	7	0.526046	0.0674542	0.270214
ebi-a-GCST90001712	BAFF-R on IgD- CD38- B cell || id:ebi-a-GCST90001712	Inverse variance weighted	R9_C3_OVARY_SEROUS_EXALLC.gz	7	0.110119	0.0513515	0.00946983	0.210768	1.11641	1.00951	1.23463	0.0319999	5.95143	6	0.428653	0.0789288	0.230867
ebi-a-GCST90001703	BAFF-R on IgD+ CD24+ B cell || id:ebi-a-GCST90001703	Inverse variance weighted	R9_C3_OVARY_SEROUS_EXALLC.gz	6	0.104615	0.0520191	0.00265707	0.206572	1.11028	1.00266	1.22946	0.0443172	5.09317	5	0.404616	0.0725451	0.268815
ebi-a-GCST90001805	CD27 on memory B cell || id:ebi-a-GCST90001805	Inverse variance weighted	R9_C3_OVARY_SEROUS_EXALLC.gz	7	0.182239	0.0887719	0.00824639	0.356232	1.1999	1.00828	1.42794	0.0400828	6.57004	6	0.362444	0.048049	0.710021
ebi-a-GCST90001806	CD27 on unswitched memory B cell || id:ebi-a-GCST90001806	MR Egger	R9_C3_OVARY_SEROUS_EXALLC.gz	11	0.469273	0.203442	0.0705266	0.868019	1.59883	1.07307	2.38219	0.0464894	11.3228	9	0.25423	-0.132361	0.0639717
ebi-a-GCST90001686	CD28- CD8+ T cell %CD8+ T cell || id:ebi-a-GCST90001686	Inverse variance weighted	R9_C3_OVARY_SEROUS_EXALLC.gz	3	0.486199	0.217138	0.0606093	0.911789	1.62612	1.06248	2.48877	0.0251476	0.572401	2	0.751112	-0.157127	0.588921
ebi-a-GCST90001860	CD3 on CD39+ CD4+ T cell || id:ebi-a-GCST90001860	Inverse variance weighted	R9_C3_OVARY_SEROUS_EXALLC.gz	4	0.15379	0.0743006	0.00816123	0.29942	1.16625	1.00819	1.34908	0.0384673	2.23236	3	0.525602	-0.0365779	0.63319
ebi-a-GCST90001839	CD3 on Effector Memory CD8+ T cell || id:ebi-a-GCST90001839	Inverse variance weighted	R9_C3_OVARY_SEROUS_EXALLC.gz	3	0.260119	0.128398	0.00845934	0.511778	1.29708	1.0085	1.66825	0.0427767	2.03004	2	0.362394	0.154536	0.486915
ebi-a-GCST90001849	CD3 on HLA DR+ CD4+ T cell || id:ebi-a-GCST90001849	Inverse variance weighted	R9_C3_OVARY_SEROUS_EXALLC.gz	2	0.295698	0.119692	0.0611003	0.530295	1.34406	1.06301	1.69943	0.0134933	0.134347	1	0.713967	-	-
ebi-a-GCST90001812	CD38 on IgD+ CD38+ B cell || id:ebi-a-GCST90001812	Inverse variance weighted	R9_C3_OVARY_SEROUS_EXALLC.gz	3	0.337653	0.145341	0.052784	0.622522	1.40165	1.0542	1.86362	0.0201699	2.09799	2	0.35029	0.245849	0.431385
ebi-a-GCST90001990	CD64 on CD14- CD16+ monocyte || id:ebi-a-GCST90001990	Inverse variance weighted	R9_C3_OVARY_SEROUS_EXALLC.gz	2	0.56755	0.254773	0.0681944	1.06691	1.76394	1.07057	2.90637	0.0259027	0.00643826	1	0.936047	-	-
ebi-a-GCST90001987	CD64 on CD14+ CD16- monocyte || id:ebi-a-GCST90001987	Inverse variance weighted	R9_C3_OVARY_SEROUS_EXALLC.gz	8	0.153002	0.0565854	0.0420948	0.263909	1.16533	1.04299	1.30201	0.00685274	3.66771	7	0.817156	-0.0302143	0.783644
ebi-a-GCST90002006	CD64 on monocyte || id:ebi-a-GCST90002006	Inverse variance weighted	R9_C3_OVARY_SEROUS_EXALLC.gz	8	0.167035	0.0607617	0.047942	0.286128	1.1818	1.04911	1.33126	0.00597744	3.42178	7	0.843439	-0.0337004	0.743039
ebi-a-GCST90001988	HLA DR on CD14+ CD16- monocyte || id:ebi-a-GCST90001988	Inverse variance weighted	R9_C3_OVARY_SEROUS_EXALLC.gz	5	-0.14433	0.0594171	-0.260788	-0.0278727	0.865602	0.770444	0.972512	0.0151363	1.84856	4	0.763586	-0.091201	0.401108
ebi-a-GCST90001991	HLA DR on CD14+ monocyte || id:ebi-a-GCST90001991	Inverse variance weighted	R9_C3_OVARY_SEROUS_EXALLC.gz	5	-0.148698	0.0612189	-0.268687	-0.0287092	0.861829	0.764382	0.971699	0.0151422	1.84926	4	0.763459	-0.0922831	0.40013
ebi-a-GCST90001530	Monocytic Myeloid-Derived Suppressor Cells Absolute Count || id:ebi-a-GCST90001530	Inverse variance weighted	R9_C3_OVARY_SEROUS_EXALLC.gz	5	0.152392	0.0680034	0.0191051	0.285679	1.16462	1.01929	1.33066	0.0250298	1.75083	4	0.781465	0.0781485	0.567084
ebi-a-GCST90001754	CD20 on IgD- CD27- B cell || id:ebi-a-GCST90001754	Inverse variance weighted	R9_C3_VULVA_EXALLC.gz	4	-0.826237	0.352828	-1.51778	-0.134694	0.437693	0.219198	0.873984	0.0191934	0.816519	3	0.845512	-0.706729	0.645211
ebi-a-GCST90001746	CD20 on IgD+ CD24+ B cell || id:ebi-a-GCST90001746	Inverse variance weighted	R9_C3_VULVA_EXALLC.gz	2	-1.12093	0.435379	-1.97427	-0.267587	0.325977	0.138863	0.765224	0.0100354	0.0552426	1	0.81418	-	-
ebi-a-GCST90001759	CD20 on naive-mature B cell || id:ebi-a-GCST90001759	Inverse variance weighted	R9_C3_VULVA_EXALLC.gz	6	-0.65938	0.300216	-1.2478	-0.0709562	0.517172	0.287134	0.931503	0.0280669	6.6657	5	0.246713	-0.342999	0.384856
ebi-a-GCST90001959	CD4 on HLA DR+ CD4+ T cell || id:ebi-a-GCST90001959	Inverse variance weighted	R9_C3_VULVA_EXALLC.gz	2	-1.43225	0.451647	-2.31748	-0.54702	0.238771	0.0985219	0.578672	0.00151828	0.0221967	1	0.881565	-	-
ebi-a-GCST90001610	CD4+ CD8dim T cell %lymphocyte || id:ebi-a-GCST90001610	Inverse variance weighted	R9_C3_VULVA_EXALLC.gz	3	0.474138	0.238233	0.00720056	0.941075	1.60663	1.00723	2.56274	0.0465662	0.202509	2	0.903703	0.0983557	0.850536
ebi-a-GCST90001555	Effector Memory CD8+ T cell %CD8+ T cell || id:ebi-a-GCST90001555	Inverse variance weighted	R9_C3_VULVA_EXALLC.gz	3	-0.383199	0.185097	-0.745989	-0.0204089	0.681677	0.474265	0.979798	0.038428	0.776183	2	0.67835	-0.00140361	0.995337
ebi-a-GCST90002116	HLA DR on B cell || id:ebi-a-GCST90002116	Inverse variance weighted	R9_C3_VULVA_EXALLC.gz	9	0.330374	0.112856	0.109177	0.551571	1.39149	1.11536	1.73598	0.00341808	6.75466	8	0.56332	-0.0785852	0.622287
ebi-a-GCST90001988	HLA DR on CD14+ CD16- monocyte || id:ebi-a-GCST90001988	Inverse variance weighted	R9_C3_VULVA_EXALLC.gz	5	-0.371084	0.121949	-0.610104	-0.132064	0.689986	0.543294	0.876285	0.00234273	1.69132	4	0.792294	-0.0502327	0.81343
ebi-a-GCST90001991	HLA DR on CD14+ monocyte || id:ebi-a-GCST90001991	Inverse variance weighted	R9_C3_VULVA_EXALLC.gz	5	-0.382423	0.125655	-0.628706	-0.13614	0.682206	0.533281	0.87272	0.00233884	1.68828	4	0.792846	-0.0491007	0.819132
ebi-a-GCST90002108	HLA DR on CD33+ HLA DR+ CD14- || id:ebi-a-GCST90002108	Inverse variance weighted	R9_C3_VULVA_EXALLC.gz	2	-0.443447	0.163458	-0.763825	-0.12307	0.64182	0.465881	0.884202	0.00666941	0.194314	1	0.65935	-	-
ebi-a-GCST90002010	HLA DR on monocyte || id:ebi-a-GCST90002010	Inverse variance weighted	R9_C3_VULVA_EXALLC.gz	4	-0.347705	0.139465	-0.621057	-0.0743537	0.706307	0.537376	0.928343	0.0126621	2.6321	3	0.45189	0.357221	0.318195
ebi-a-GCST90001476	HLA DR++ monocyte %leukocyte || id:ebi-a-GCST90001476	Inverse variance weighted	R9_C3_VULVA_EXALLC.gz	2	-0.81368	0.296789	-1.39539	-0.231974	0.443224	0.247738	0.792967	0.00611383	0.556906	1	0.455509	-	-
ebi-a-GCST90001545	Terminally Differentiated CD4+ T cell Absolute Count || id:ebi-a-GCST90001545	Inverse variance weighted	R9_C3_VULVA_EXALLC.gz	2	1.14276	0.470391	0.220797	2.06473	3.13542	1.24707	7.88316	0.0151242	0.493909	1	0.482189	-	-
ebi-a-GCST90002003	CCR2 on CD14- CD16- || id:ebi-a-GCST90002003	Inverse variance weighted	R9_CD2_INSITU_CERVIX_UTERI_EXALLC.gz	3	-0.286221	0.126527	-0.534214	-0.0382279	0.751096	0.58613	0.962494	0.0236892	1.49207	2	0.474244	-0.0212477	0.882557
ebi-a-GCST90001755	CD20 on IgD- CD38- B cell || id:ebi-a-GCST90001755	Inverse variance weighted	R9_CD2_INSITU_CERVIX_UTERI_EXALLC.gz	4	0.2364	0.113407	0.0141236	0.458677	1.26668	1.01422	1.58198	0.0371111	1.30661	3	0.727564	-0.731735	0.409191
ebi-a-GCST90001762	CD20 on IgD+ B cell || id:ebi-a-GCST90001762	Inverse variance weighted	R9_CD2_INSITU_CERVIX_UTERI_EXALLC.gz	5	0.205163	0.0963978	0.0162231	0.394103	1.22773	1.01636	1.48305	0.0333128	5.8627	4	0.209639	0.275884	0.116837
ebi-a-GCST90001752	CD20 on IgD+ CD38dim B cell || id:ebi-a-GCST90001752	Inverse variance weighted	R9_CD2_INSITU_CERVIX_UTERI_EXALLC.gz	7	0.169924	0.0753657	0.022207	0.317641	1.18521	1.02246	1.37388	0.0241549	7.87515	6	0.247393	0.000534611	0.995574
ebi-a-GCST90001759	CD20 on naive-mature B cell || id:ebi-a-GCST90001759	Inverse variance weighted	R9_CD2_INSITU_CERVIX_UTERI_EXALLC.gz	6	0.232772	0.086694	0.0628516	0.402692	1.26209	1.06487	1.49585	0.00725336	6.3462	5	0.273974	0.188391	0.101051
ebi-a-GCST90001508	CD25++ CD45RA+ CD4 not regulatory T cell %CD4+ T cell || id:ebi-a-GCST90001508	Inverse variance weighted	R9_CD2_INSITU_CERVIX_UTERI_EXALLC.gz	4	0.113834	0.050475	0.0149029	0.212765	1.12057	1.01501	1.23709	0.0241174	1.27664	3	0.734687	0.000699393	0.983739
ebi-a-GCST90001509	CD25++ CD45RA+ CD4 not regulatory T cell %T cell || id:ebi-a-GCST90001509	Inverse variance weighted	R9_CD2_INSITU_CERVIX_UTERI_EXALLC.gz	4	0.119474	0.0527585	0.0160676	0.222881	1.1269	1.0162	1.24967	0.0235403	1.23462	3	0.744713	0.0013977	0.966963
ebi-a-GCST90001896	CD28 on CD28+ CD45RA+ CD8+ T cell || id:ebi-a-GCST90001896	Inverse variance weighted	R9_CD2_INSITU_CERVIX_UTERI_EXALLC.gz	3	-0.278758	0.120336	-0.514616	-0.0428993	0.756723	0.59773	0.958008	0.0205312	4.68707	2	0.0959879	-0.0261266	0.961537
ebi-a-GCST90001857	CD3 on activated & secreting CD4 regulatory T cell || id:ebi-a-GCST90001857	Inverse variance weighted	R9_CD2_INSITU_CERVIX_UTERI_EXALLC.gz	4	0.0956534	0.0457121	0.00605758	0.185249	1.10038	1.00608	1.20352	0.0363924	1.10767	3	0.775222	0.0320984	0.68457
ebi-a-GCST90001853	CD3 on activated CD4 regulatory T cell || id:ebi-a-GCST90001853	Inverse variance weighted	R9_CD2_INSITU_CERVIX_UTERI_EXALLC.gz	4	0.0980187	0.0463688	0.00713573	0.188902	1.10298	1.00716	1.20792	0.0345246	1.01776	3	0.796954	0.028046	0.725648
ebi-a-GCST90001860	CD3 on CD39+ CD4+ T cell || id:ebi-a-GCST90001860	Inverse variance weighted	R9_CD2_INSITU_CERVIX_UTERI_EXALLC.gz	4	0.105944	0.045905	0.0159705	0.195918	1.11176	1.0161	1.21643	0.0210046	1.21059	3	0.750465	0.010481	0.820204
ebi-a-GCST90001848	CD3 on Natural Killer T || id:ebi-a-GCST90001848	Inverse variance weighted	R9_CD2_INSITU_CERVIX_UTERI_EXALLC.gz	2	0.342632	0.159417	0.0301746	0.65509	1.40865	1.03063	1.92532	0.0316122	0.00124452	1	0.971858	-	-
ebi-a-GCST90001671	CD39+ CD8+ T cell %CD8+ T cell || id:ebi-a-GCST90001671	Inverse variance weighted	R9_CD2_INSITU_CERVIX_UTERI_EXALLC.gz	6	0.130817	0.0608814	0.0114898	0.250145	1.13976	1.01156	1.28421	0.0316563	1.92852	5	0.858944	-0.00768838	0.890565
ebi-a-GCST90001959	CD4 on HLA DR+ CD4+ T cell || id:ebi-a-GCST90001959	Inverse variance weighted	R9_CD2_INSITU_CERVIX_UTERI_EXALLC.gz	2	-0.342578	0.132408	-0.602097	-0.0830591	0.709938	0.547662	0.920297	0.00967319	4.85544e-05	1	0.99444	-	-
ebi-a-GCST90002098	CD45RA on naive CD4+ T cell || id:ebi-a-GCST90002098	Inverse variance weighted	R9_CD2_INSITU_CERVIX_UTERI_EXALLC.gz	10	0.0666236	0.0326357	0.00265767	0.130589	1.06889	1.00266	1.1395	0.0412076	7.18722	9	0.617634	-0.00283157	0.9384
ebi-a-GCST90002039	CD80 on monocyte || id:ebi-a-GCST90002039	Inverse variance weighted	R9_CD2_INSITU_CERVIX_UTERI_EXALLC.gz	6	0.100461	0.0492484	0.00393428	0.196988	1.10568	1.00394	1.21773	0.0413616	0.886643	5	0.971181	0.0137524	0.737608
ebi-a-GCST90001612	CD8dim T cell %leukocyte || id:ebi-a-GCST90001612	Inverse variance weighted	R9_CD2_INSITU_CERVIX_UTERI_EXALLC.gz	2	0.386264	0.157965	0.0766534	0.695875	1.47147	1.07967	2.00546	0.0144749	0.333514	1	0.563597	-	-
ebi-a-GCST90001597	CD8dim T cell %T cell || id:ebi-a-GCST90001597	Inverse variance weighted	R9_CD2_INSITU_CERVIX_UTERI_EXALLC.gz	2	0.366936	0.149341	0.0742275	0.659645	1.44331	1.07705	1.93411	0.014009	0.27578	1	0.599481	-	-
ebi-a-GCST90001596	CD8dim T cell Absolute Count || id:ebi-a-GCST90001596	Inverse variance weighted	R9_CD2_INSITU_CERVIX_UTERI_EXALLC.gz	3	0.283497	0.14426	0.00074787	0.566247	1.32777	1.00075	1.76164	0.0493929	1.90978	2	0.384854	-0.0730625	0.434577
ebi-a-GCST90001570	Effector Memory CD4-CD8- T cell %CD4-CD8- T cell || id:ebi-a-GCST90001570	Inverse variance weighted	R9_CD2_INSITU_CERVIX_UTERI_EXALLC.gz	4	-0.162221	0.072284	-0.303898	-0.0205447	0.850253	0.737936	0.979665	0.0248181	0.775093	3	0.855415	-0.0805515	0.488378
ebi-a-GCST90001970	FSC-A on HLA DR+ Natural Killer || id:ebi-a-GCST90001970	Inverse variance weighted	R9_CD2_INSITU_CERVIX_UTERI_EXALLC.gz	4	-0.155067	0.0710093	-0.294245	-0.0158885	0.856358	0.745094	0.984237	0.0289804	1.77447	3	0.620507	-0.0144954	0.7671
ebi-a-GCST90002116	HLA DR on B cell || id:ebi-a-GCST90002116	Inverse variance weighted	R9_CD2_INSITU_CERVIX_UTERI_EXALLC.gz	8	-0.102797	0.0476098	-0.196112	-0.00948195	0.90231	0.82192	0.990563	0.0308378	12.3315	7	0.0901699	0.0726366	0.2646
ebi-a-GCST90002112	HLA DR on CD33- HLA DR+ || id:ebi-a-GCST90002112	Inverse variance weighted	R9_CD2_INSITU_CERVIX_UTERI_EXALLC.gz	2	0.0977705	0.0445384	0.0104753	0.185066	1.10271	1.01053	1.2033	0.0281494	1.32892	1	0.248998	-	-
ebi-a-GCST90002106	HLA DR on Dendritic Cell || id:ebi-a-GCST90002106	MR Egger	R9_CD2_INSITU_CERVIX_UTERI_EXALLC.gz	7	0.165272	0.0576641	0.0522505	0.278294	1.17971	1.05364	1.32087	0.0351538	4.33031	5	0.502903	-0.0759826	0.0457553
ebi-a-GCST90002010	HLA DR on monocyte || id:ebi-a-GCST90002010	Inverse variance weighted	R9_CD2_INSITU_CERVIX_UTERI_EXALLC.gz	3	0.109646	0.0528245	0.00611006	0.213182	1.11588	1.00613	1.23761	0.0379247	1.26097	2	0.532333	-0.0869838	0.473757
ebi-a-GCST90002105	HLA DR on plasmacytoid Dendritic Cell || id:ebi-a-GCST90002105	MR Egger	R9_CD2_INSITU_CERVIX_UTERI_EXALLC.gz	8	0.133304	0.0470095	0.0411655	0.225443	1.1426	1.04202	1.25288	0.0297349	4.46424	6	0.614114	-0.0520766	0.0778417
ebi-a-GCST90001872	HVEM on naive CD8+ T cell || id:ebi-a-GCST90001872	Inverse variance weighted	R9_CD2_INSITU_CERVIX_UTERI_EXALLC.gz	2	-0.225777	0.101152	-0.424034	-0.0275191	0.797896	0.654401	0.972856	0.0256112	0.403156	1	0.525464	-	-
ebi-a-GCST90002081	SSC-A on CD4+ T cell || id:ebi-a-GCST90002081	Inverse variance weighted	R9_CD2_INSITU_CERVIX_UTERI_EXALLC.gz	2	-0.531518	0.196849	-0.917341	-0.145694	0.587712	0.39958	0.864422	0.00693114	0.170546	1	0.679627	-	-
ebi-a-GCST90001644	B cell %lymphocyte || id:ebi-a-GCST90001644	Inverse variance weighted	R9_CD2_INSITU_ENDOMETRIUM_EXALLC.gz	2	2.29088	0.831766	0.660614	3.92114	9.88359	1.93598	50.4578	0.00588302	0.163542	1	0.685916	-	-
ebi-a-GCST90001775	CD25 on B cell || id:ebi-a-GCST90001775	Inverse variance weighted	R9_CD2_INSITU_ENDOMETRIUM_EXALLC.gz	3	0.784265	0.392671	0.0146292	1.5539	2.1908	1.01474	4.72988	0.0457974	1.25576	2	0.533721	0.3152	0.466726
ebi-a-GCST90001857	CD3 on activated & secreting CD4 regulatory T cell || id:ebi-a-GCST90001857	Inverse variance weighted	R9_CD2_INSITU_ENDOMETRIUM_EXALLC.gz	4	-0.542062	0.213844	-0.961196	-0.122929	0.581548	0.382435	0.884326	0.0112494	1.07489	3	0.783138	0.0644258	0.857273
ebi-a-GCST90001853	CD3 on activated CD4 regulatory T cell || id:ebi-a-GCST90001853	Inverse variance weighted	R9_CD2_INSITU_ENDOMETRIUM_EXALLC.gz	4	-0.550934	0.217042	-0.976337	-0.125531	0.576411	0.376688	0.882029	0.011137	1.05706	3	0.787448	0.0748886	0.837425
ebi-a-GCST90001861	CD3 on CD28+ CD4+ T cell || id:ebi-a-GCST90001861	Inverse variance weighted	R9_CD2_INSITU_ENDOMETRIUM_EXALLC.gz	2	-0.729666	0.284472	-1.28723	-0.172099	0.48207	0.276034	0.841895	0.0103182	0.356517	1	0.550447	-	-
ebi-a-GCST90001863	CD3 on CD28+ CD45RA- CD8+ T cell || id:ebi-a-GCST90001863	Inverse variance weighted	R9_CD2_INSITU_ENDOMETRIUM_EXALLC.gz	4	-0.877546	0.336719	-1.53751	-0.217578	0.415802	0.214915	0.804465	0.00915609	0.691443	3	0.875215	0.327173	0.5641
ebi-a-GCST90001854	CD3 on CD39+ activated CD4 regulatory T cell || id:ebi-a-GCST90001854	Inverse variance weighted	R9_CD2_INSITU_ENDOMETRIUM_EXALLC.gz	4	-0.619289	0.224007	-1.05834	-0.180235	0.538327	0.347031	0.835074	0.00569933	0.23976	3	0.970929	0.0990427	0.682946
ebi-a-GCST90001860	CD3 on CD39+ CD4+ T cell || id:ebi-a-GCST90001860	Inverse variance weighted	R9_CD2_INSITU_ENDOMETRIUM_EXALLC.gz	4	-0.513883	0.21327	-0.931893	-0.0958739	0.598168	0.393808	0.908579	0.0159726	1.26723	3	0.73693	0.192143	0.413054
ebi-a-GCST90001843	CD3 on Effector Memory CD4+ T cell || id:ebi-a-GCST90001843	Inverse variance weighted	R9_CD2_INSITU_ENDOMETRIUM_EXALLC.gz	2	-0.748368	0.301386	-1.33908	-0.157652	0.473138	0.262086	0.854147	0.0130248	0.273239	1	0.601168	-	-
ebi-a-GCST90001839	CD3 on Effector Memory CD8+ T cell || id:ebi-a-GCST90001839	Inverse variance weighted	R9_CD2_INSITU_ENDOMETRIUM_EXALLC.gz	3	-1.04614	0.363721	-1.75903	-0.333249	0.35129	0.172211	0.716592	0.00402465	0.287716	2	0.866011	-0.137683	0.798181
ebi-a-GCST90001849	CD3 on HLA DR+ CD4+ T cell || id:ebi-a-GCST90001849	Inverse variance weighted	R9_CD2_INSITU_ENDOMETRIUM_EXALLC.gz	2	-0.911619	0.338965	-1.57599	-0.247247	0.401873	0.206803	0.780947	0.00715765	0.0117799	1	0.913571	-	-
ebi-a-GCST90001838	CD3 on naive CD8+ T cell || id:ebi-a-GCST90001838	Inverse variance weighted	R9_CD2_INSITU_ENDOMETRIUM_EXALLC.gz	5	-0.437403	0.216465	-0.861675	-0.0131305	0.645711	0.422454	0.986955	0.0433151	4.40716	4	0.353699	0.214802	0.39186
ebi-a-GCST90001851	CD3 on T cell || id:ebi-a-GCST90001851	Inverse variance weighted	R9_CD2_INSITU_ENDOMETRIUM_EXALLC.gz	3	-0.769545	0.295613	-1.34895	-0.190143	0.463224	0.259513	0.826841	0.00923538	0.47011	2	0.790528	0.209001	0.673555
ebi-a-GCST90001954	CD33 on basophil || id:ebi-a-GCST90001954	Inverse variance weighted	R9_CD2_INSITU_ENDOMETRIUM_EXALLC.gz	7	-0.239775	0.116609	-0.468329	-0.0112213	0.786805	0.626047	0.988841	0.0397604	4.29774	6	0.636453	-0.1622	0.490088
ebi-a-GCST90001946	CD33 on CD14+ monocyte || id:ebi-a-GCST90001946	Inverse variance weighted	R9_CD2_INSITU_ENDOMETRIUM_EXALLC.gz	5	-0.227537	0.115562	-0.454038	-0.00103607	0.796493	0.635059	0.998964	0.0489571	2.00125	4	0.735529	-0.0543111	0.689812
ebi-a-GCST90001949	CD33 on CD33dim HLA DR+ CD11b- || id:ebi-a-GCST90001949	Inverse variance weighted	R9_CD2_INSITU_ENDOMETRIUM_EXALLC.gz	7	-0.222845	0.112186	-0.442729	-0.00296106	0.800239	0.642281	0.997043	0.0469896	2.74044	6	0.840648	-0.030759	0.781646
ebi-a-GCST90001948	CD33 on CD33dim HLA DR+ CD11b+ || id:ebi-a-GCST90001948	Inverse variance weighted	R9_CD2_INSITU_ENDOMETRIUM_EXALLC.gz	6	-0.226711	0.112953	-0.4481	-0.00532202	0.797151	0.638841	0.994692	0.0447372	2.10609	5	0.834279	-0.039874	0.728558
ebi-a-GCST90001520	CD33+ HLA DR+ CD14dim Absolute Count || id:ebi-a-GCST90001520	Inverse variance weighted	R9_CD2_INSITU_ENDOMETRIUM_EXALLC.gz	2	-0.82483	0.395037	-1.5991	-0.050557	0.43831	0.202078	0.9507	0.0367996	0.471194	1	0.492439	-	-
ebi-a-GCST90002052	CD45 on Immature Myeloid-Derived Suppressor Cells || id:ebi-a-GCST90002052	Inverse variance weighted	R9_CD2_INSITU_ENDOMETRIUM_EXALLC.gz	2	0.500501	0.247373	0.0156502	0.985351	1.64955	1.01577	2.67875	0.0430457	0.0907393	1	0.763239	-	-
ebi-a-GCST90001911	CD45 on Natural Killer || id:ebi-a-GCST90001911	Inverse variance weighted	R9_CD2_INSITU_ENDOMETRIUM_EXALLC.gz	2	1.3104	0.621883	0.0915133	2.52929	3.70767	1.09583	12.5447	0.0351041	0.0400619	1	0.84136	-	-
ebi-a-GCST90001451	CD62L- monocyte %monocyte || id:ebi-a-GCST90001451	Inverse variance weighted	R9_CD2_INSITU_ENDOMETRIUM_EXALLC.gz	3	-0.960806	0.405715	-1.75601	-0.165604	0.382584	0.172733	0.847382	0.0178759	2.17374	2	0.337271	-0.175412	0.909204
ebi-a-GCST90001450	CD62L- monocyte Absolute Count || id:ebi-a-GCST90001450	Inverse variance weighted	R9_CD2_INSITU_ENDOMETRIUM_EXALLC.gz	2	-1.12949	0.535216	-2.17851	-0.080464	0.323199	0.11321	0.922688	0.0348291	0.821001	1	0.364888	-	-
ebi-a-GCST90002119	CD8 on CD28+ CD45RA+ CD8+ T cell || id:ebi-a-GCST90002119	Inverse variance weighted	R9_CD2_INSITU_ENDOMETRIUM_EXALLC.gz	7	-0.475908	0.206438	-0.880526	-0.0712895	0.621321	0.414565	0.931192	0.021148	4.59458	6	0.596757	0.0461984	0.763836
ebi-a-GCST90001524	Granulocytic Myeloid-Derived Suppressor Cells Absolute Count || id:ebi-a-GCST90001524	Inverse variance weighted	R9_CD2_INSITU_ENDOMETRIUM_EXALLC.gz	2	-1.18018	0.595591	-2.34754	-0.0128228	0.307223	0.0956041	0.987259	0.0475319	1.63426	1	0.201115	-	-
ebi-a-GCST90001424	IgD+ B cell %Lymphocyte || id:ebi-a-GCST90001424	Inverse variance weighted	R9_CD2_INSITU_ENDOMETRIUM_EXALLC.gz	2	2.44851	0.880323	0.723073	4.17394	11.571	2.06076	64.9708	0.00541295	0.292108	1	0.588873	-	-
ebi-a-GCST90001439	IgD+ CD24+ B cell %lymphocyte || id:ebi-a-GCST90001439	Inverse variance weighted	R9_CD2_INSITU_ENDOMETRIUM_EXALLC.gz	2	2.47784	0.85639	0.799318	4.15637	11.9155	2.22402	63.8392	0.00381148	0.0628443	1	0.802056	-	-
ebi-a-GCST90001436	Memory B cell %lymphocyte || id:ebi-a-GCST90001436	Inverse variance weighted	R9_CD2_INSITU_ENDOMETRIUM_EXALLC.gz	2	2.01281	0.903155	0.242625	3.78299	7.4843	1.27459	43.9473	0.0258378	0.377122	1	0.539147	-	-
ebi-a-GCST90001588	T/B cell || id:ebi-a-GCST90001588	Inverse variance weighted	R9_CD2_INSITU_ENDOMETRIUM_EXALLC.gz	2	-1.90759	0.809514	-3.49424	-0.320942	0.148438	0.030372	0.725465	0.0184499	0.44607	1	0.504207	-	-
ebi-a-GCST90001586	CD14+ CD16- monocyte %monocyte || id:ebi-a-GCST90001586	Inverse variance weighted	R9_CD2_INSITU_VULVA_EXALLC.gz	2	-0.837597	0.423246	-1.66716	-0.00803407	0.432749	0.188783	0.991998	0.047818	0.335742	1	0.562298	-	-
ebi-a-GCST90001587	CD16+ monocyte %monocyte || id:ebi-a-GCST90001587	Inverse variance weighted	R9_CD2_INSITU_VULVA_EXALLC.gz	2	0.850974	0.429389	0.00937228	1.69258	2.34193	1.00942	5.43346	0.0474986	0.324473	1	0.568932	-	-
ebi-a-GCST90001507	CD25++ CD45RA+ CD4 not regulatory T cell Absolute Count || id:ebi-a-GCST90001507	Inverse variance weighted	R9_CD2_INSITU_VULVA_EXALLC.gz	3	0.633064	0.286348	0.0718228	1.19431	1.88337	1.07446	3.30126	0.027048	0.166227	2	0.920247	-0.0388574	0.825237
ebi-a-GCST90001949	CD33 on CD33dim HLA DR+ CD11b- || id:ebi-a-GCST90001949	MR Egger	R9_CD2_INSITU_VULVA_EXALLC.gz	7	0.402585	0.156046	0.0967351	0.708435	1.49569	1.10157	2.03081	0.0494372	3.06076	5	0.690619	-0.222983	0.0505571
ebi-a-GCST90001981	CD40 on CD14+ CD16+ monocyte || id:ebi-a-GCST90001981	Inverse variance weighted	R9_CD2_INSITU_VULVA_EXALLC.gz	4	0.506508	0.195995	0.122358	0.890657	1.65949	1.13016	2.43673	0.00975793	2.84535	3	0.416089	-0.12433	0.585633
ebi-a-GCST90002046	CD45 on CD33- HLA DR+ || id:ebi-a-GCST90002046	Inverse variance weighted	R9_CD2_INSITU_VULVA_EXALLC.gz	2	-0.744012	0.280533	-1.29386	-0.194166	0.475204	0.274211	0.823521	0.00799854	0.951884	1	0.32924	-	-
ebi-a-GCST90002052	CD45 on Immature Myeloid-Derived Suppressor Cells || id:ebi-a-GCST90002052	Inverse variance weighted	R9_CD2_INSITU_VULVA_EXALLC.gz	2	-0.416475	0.202851	-0.814062	-0.0188874	0.659367	0.443055	0.98129	0.0400619	0.195621	1	0.658279	-	-
ebi-a-GCST90002100	CD45RA on naive CD8+ T cell || id:ebi-a-GCST90002100	Inverse variance weighted	R9_CD2_INSITU_VULVA_EXALLC.gz	2	0.938963	0.398323	0.15825	1.71968	2.55733	1.17146	5.58272	0.0184088	0.102629	1	0.748697	-	-
ebi-a-GCST90001697	CD45RA- CD28- CD8+ T cell %T cell || id:ebi-a-GCST90001697	MR Egger	R9_CD2_INSITU_VULVA_EXALLC.gz	41	0.00943245	0.00368404	0.00221172	0.0166532	1.00948	1.00221	1.01679	0.0144431	26.275	39	0.940447	-0.209826	0.00693126
ebi-a-GCST90001700	CD45RA+ CD28- CD8+ T cell %T cell || id:ebi-a-GCST90001700	Inverse variance weighted	R9_CD2_INSITU_VULVA_EXALLC.gz	64	-0.00362571	0.00152185	-0.00660854	-0.00064289	0.996381	0.993413	0.999357	0.0171983	51.7376	63	0.843725	-0.0148491	0.87349
ebi-a-GCST90001990	CD64 on CD14- CD16+ monocyte || id:ebi-a-GCST90001990	Inverse variance weighted	R9_CD2_INSITU_VULVA_EXALLC.gz	2	-1.29514	0.595076	-2.46149	-0.12879	0.27386	0.0853079	0.879159	0.0295234	0.110426	1	0.739659	-	-
ebi-a-GCST90001649	HLA DR+ Natural Killer %Natural Killer || id:ebi-a-GCST90001649	Inverse variance weighted	R9_CD2_INSITU_VULVA_EXALLC.gz	6	0.468597	0.207572	0.0617552	0.875439	1.59775	1.0637	2.39993	0.0239761	3.24277	5	0.662615	0.124265	0.265991
ebi-a-GCST90001572	Terminally Differentiated CD4-CD8- T cell Absolute Count || id:ebi-a-GCST90001572	Inverse variance weighted	R9_CD2_INSITU_VULVA_EXALLC.gz	2	2.0912	0.66323	0.791267	3.39113	8.09461	2.20619	29.6995	0.00161574	0.0155482	1	0.900767	-	-
ebi-a-GCST90001545	Terminally Differentiated CD4+ T cell Absolute Count || id:ebi-a-GCST90001545	Inverse variance weighted	R9_CD2_INSITU_VULVA_EXALLC.gz	2	1.05137	0.521356	0.0295088	2.07322	2.86156	1.02995	7.95041	0.0437373	0.530811	1	0.466266	-	-

## Sheet: Supplementary Table 7
Supplementary Table 7 Reverse causality test for highly probable immunophenotypes
exposure	outcome	steiger_test_pval	steiger_test_direction
ebi-a-GCST90001572	gen_samplesize_finngen_R9_C3_CERVIX_UTERI_EXALLC.gz	2.9615e-20	TRUE
ebi-a-GCST90001976	gen_samplesize_finngen_R9_C3_CERVIX_UTERI_EXALLC.gz	3.21694e-13	TRUE
ebi-a-GCST90001857	gen_samplesize_finngen_R9_C3_CERVIX_SQUAM_EXALLC.gz	1.05409e-161	TRUE
ebi-a-GCST90001736	gen_samplesize_finngen_R9_C3_CERVIX_SQUAM_EXALLC.gz	7.94459e-15	TRUE
ebi-a-GCST90001571	gen_samplesize_finngen_R9_C3_CERVIX_SQUAM_EXALLC.gz	1.08152e-26	TRUE
ebi-a-GCST90001709	gen_samplesize_finngen_R9_C3_CERVIX_SQUAM_EXALLC.gz	0	TRUE
ebi-a-GCST90001716	gen_samplesize_finngen_R9_C3_CERVIX_SQUAM_EXALLC.gz	0	TRUE
ebi-a-GCST90001717	gen_samplesize_finngen_R9_C3_CERVIX_SQUAM_EXALLC.gz	0	TRUE
ebi-a-GCST90002037	gen_samplesize_finngen_R9_C3_CERVIX_SQUAM_EXALLC.gz	1.21159e-27	TRUE
ebi-a-GCST90002038	gen_samplesize_finngen_R9_C3_CERVIX_SQUAM_EXALLC.gz	3.63605e-27	TRUE
ebi-a-GCST90001543	gen_samplesize_finngen_R9_C3_CERVIX_SQUAM_EXALLC.gz	2.05485e-23	TRUE
ebi-a-GCST90002116	gen_samplesize_finngen_R9_C3_CERVIX_SQUAM_EXALLC.gz	9.20472e-189	TRUE
ebi-a-GCST90001702	gen_samplesize_finngen_R9_C3_CERVIX_SQUAM_EXALLC.gz	0	TRUE
ebi-a-GCST90001718	gen_samplesize_finngen_R9_C3_CERVIX_SQUAM_EXALLC.gz	0	TRUE
ebi-a-GCST90001719	gen_samplesize_finngen_R9_C3_CERVIX_SQUAM_EXALLC.gz	0	TRUE
ebi-a-GCST90002072	gen_samplesize_finngen_R9_C3_CERVIX_SQUAM_EXALLC.gz	4.19303e-41	TRUE
ebi-a-GCST90001703	gen_samplesize_finngen_R9_C3_CERVIX_SQUAM_EXALLC.gz	0	TRUE
ebi-a-GCST90001715	gen_samplesize_finngen_R9_C3_CERVIX_SQUAM_EXALLC.gz	0	TRUE
ebi-a-GCST90001720	gen_samplesize_finngen_R9_C3_CERVIX_SQUAM_EXALLC.gz	0	TRUE
ebi-a-GCST90001751	gen_samplesize_finngen_R9_C3_CERVIX_SQUAM_EXALLC.gz	1.70775e-57	TRUE
ebi-a-GCST90001849	gen_samplesize_finngen_R9_C3_CERVIX_SQUAM_EXALLC.gz	8.30126e-69	TRUE
ebi-a-GCST90001704	gen_samplesize_finngen_R9_C3_CERVIX_SQUAM_EXALLC.gz	0	TRUE
ebi-a-GCST90001944	gen_samplesize_finngen_R9_C3_CERVIX_SQUAM_EXALLC.gz	6.44695e-31	TRUE
ebi-a-GCST90001572	gen_samplesize_finngen_R9_C3_CERVIX_SQUAM_EXALLC.gz	9.80654e-21	TRUE
ebi-a-GCST90001705	gen_samplesize_finngen_R9_C3_CERVIX_SQUAM_EXALLC.gz	0	TRUE
ebi-a-GCST90001706	gen_samplesize_finngen_R9_C3_CERVIX_SQUAM_EXALLC.gz	0	TRUE
ebi-a-GCST90001712	gen_samplesize_finngen_R9_C3_CERVIX_SQUAM_EXALLC.gz	0	TRUE
ebi-a-GCST90001829	gen_samplesize_finngen_R9_C3_CERVIX_SQUAM_EXALLC.gz	0	TRUE
ebi-a-GCST90001723	gen_samplesize_finngen_R9_C3_CERVIX_SQUAM_EXALLC.gz	6.76264e-18	TRUE
ebi-a-GCST90001853	gen_samplesize_finngen_R9_C3_CERVIX_SQUAM_EXALLC.gz	6.75773e-156	TRUE
ebi-a-GCST90001945	gen_samplesize_finngen_R9_C3_CERVIX_SQUAM_EXALLC.gz	2.39447e-30	TRUE
ebi-a-GCST90001708	gen_samplesize_finngen_R9_C3_CERVIX_SQUAM_EXALLC.gz	0	TRUE
ebi-a-GCST90002010	gen_samplesize_finngen_R9_C3_OVARY_EXALLC.gz	2.81071e-158	TRUE
ebi-a-GCST90002104	gen_samplesize_finngen_R9_C3_OVARY_EXALLC.gz	4.72806e-211	TRUE
ebi-a-GCST90002112	gen_samplesize_finngen_R9_C3_OVARY_EXALLC.gz	4.29206e-80	TRUE
ebi-a-GCST90001991	gen_samplesize_finngen_R9_C3_OVARY_EXALLC.gz	4.86046e-211	TRUE
ebi-a-GCST90002109	gen_samplesize_finngen_R9_C3_OVARY_EXALLC.gz	3.03694e-42	TRUE
ebi-a-GCST90001910	gen_samplesize_finngen_R9_C3_OVARY_EXALLC.gz	1.70918e-14	TRUE
ebi-a-GCST90001988	gen_samplesize_finngen_R9_C3_OVARY_EXALLC.gz	9.02752e-227	TRUE
ebi-a-GCST90001476	gen_samplesize_finngen_R9_C3_OVARY_EXALLC.gz	5.09445e-25	TRUE
ebi-a-GCST90001530	gen_samplesize_finngen_R9_C3_OVARY_EXALLC.gz	2.0416e-95	TRUE
ebi-a-GCST90001572	gen_samplesize_finngen_R9_CD2_INSITU_VULVA_EXALLC.gz	9.30248e-21	TRUE
ebi-a-GCST90002010	gen_samplesize_finngen_R9_C3_VULVA_EXALLC.gz	3.57444e-159	TRUE
ebi-a-GCST90001746	gen_samplesize_finngen_R9_C3_VULVA_EXALLC.gz	9.35125e-19	TRUE
ebi-a-GCST90001959	gen_samplesize_finngen_R9_C3_VULVA_EXALLC.gz	1.51132e-16	TRUE
ebi-a-GCST90001991	gen_samplesize_finngen_R9_C3_VULVA_EXALLC.gz	1.11846e-211	TRUE
ebi-a-GCST90002116	gen_samplesize_finngen_R9_C3_VULVA_EXALLC.gz	1.11098e-279	TRUE
ebi-a-GCST90002108	gen_samplesize_finngen_R9_C3_VULVA_EXALLC.gz	4.72642e-67	TRUE
ebi-a-GCST90001545	gen_samplesize_finngen_R9_C3_VULVA_EXALLC.gz	5.22387e-17	TRUE
ebi-a-GCST90001476	gen_samplesize_finngen_R9_C3_VULVA_EXALLC.gz	2.43144e-25	TRUE
